# Supplementary material for: Automated Filtering of Intrinsic Movement Artifacts during Two-Photon Intravital Microscopy
Source: PLoS One. 2013 Jan 11;8(1):e53942. doi: 10.1371/journal.pone.0053942 (PMC3543396; doi:10.1371/journal.pone.0053942)
Supplement: Toolbox S1 — Intravital_Microscopy_Toolbox v1.0.ijm. The Intravital_Microscopy_Toolbox v1.0 is the program that filters images. Its installation and utilization are described in the Users Guide_IVM Toolbox v1.0.pdf. (IJM) [file pone.0053942.s020.ijm]

/********************************************************************************************
*********************************************************************************************
*********************************************************************************************
*********************************************************************************************
*********************************************************************************************
*********************************************************************************************
*********************************************************************************************

								Intravital_Microscopy_Toolbox

Co-developped by

Julien Coste						& 			Denis Soulet, PhD
CHUL, Qu�bec, QC, Canada						CRCHUQ (CHUL), Qu�bec, QC, Canada				
ENSPS, Strasbourg, France						http://denissoulet.crchuq.ca
First version: 23/09/2011

Update: 28/10/2011, v3

Update: 16/11/2011, v3k

Update: 24/11/2011, v3r

Update: 16/07/2012, v5

Update: 28/08/2012, v5,1

*********************************************************************************************
*********************************************************************************************
*********************************************************************************************
*********************************************************************************************
*********************************************************************************************
*********************************************************************************************
**********************************************************************************************/


/********************************************************************************************
*********************************************************************************************
*********************************************************************************************
		/!\ WARNING 			/!\
		/!\ DOWNLOAD			/!\
		/!\ PLUGIN ALIGN SLICES	/!\

		From
		P. Th�venaz, U.E. Ruttimann, M. Unser 
		IEEE Transactions on Image Processing, vol. 7, no. 1, pp. 27-41, January 1998. 
		
			 		
1)Download plugin StackReg and TurboReg:
From P. Th�venaz, U.E. Ruttimann, M. Unser 
IEEE Transactions on Image Processing, vol. 7, no. 1, pp. 27-41, January 1998.
	
		http://bigwww.epfl.ch/thevenaz/stackreg/
		http://bigwww.epfl.ch/thevenaz/turboreg/
		
		
2) Download plug-in for Linear Stack Alignment with SIFT developped by Stephan Saalfeld: 

		http://fly.mpi-cbg.de/~saalfeld/Projects/javasift.html.	

3) Download plug-in for Kalman_Stack_Filter.class developped by :
	
		http://rsbweb.nih.gov/ij/plugins/kalman.html. 

	
4)Copy in the folder Imagej\plugin\

5)Restart ImageJ

To install this Macro:
-Plugins>Macros>Install
-Then, restart Imagej


*********************************************************************************************
*********************************************************************************************
**********************************************************************************************/


// Close All //
run("Close All");
if (isOpen("Log")) 
{selectWindow("Log");
run("Close");} 
if (isOpen("Results")) 
{selectWindow("Results");
run("Close");} 

// Open reference image //

showMessage("Select the image sequence to import.\n Warning, filename length should not be >60 characters.\n");
run("Image Sequence...");
run("In");
run("Tile");


mac=File.separator();
adresse=getDirectory("image");			// path of folder
L=getWidth();							//width of image
h=getHeight();							//height of image


nom_complet=getInfo("slice.label");
nom_complet=nom_complet+".tif";


longueur1=lengthOf(nom_complet)-7;
longueur2=lengthOf(nom_complet)-4;
nom=substring(nom_complet, 0, longueur1);				//name of image
Ref=substring(nom_complet, longueur1, longueur2);			//number of reference frame

gd=0;
if(substring(nom_complet, longueur1-1, longueur1)=="1") 
{nom=substring(nom_complet, 0, longueur1-1);
gd=1;}
if(substring(nom_complet, longueur1-1, longueur1)=="2") 
{nom=substring(nom_complet, 0, longueur1-1);
gd=2;}
if(substring(nom_complet, longueur1-1, longueur1)=="3") 
{nom=substring(nom_complet, 0, longueur1-1);
gd=3;}
if(substring(nom_complet, longueur1-1, longueur1)=="4") 
{nom=substring(nom_complet, 0, longueur1-1);
gd=4;}
if(substring(nom_complet, longueur1-1, longueur1)=="5") 
{nom=substring(nom_complet, 0, longueur1-1);
gd=5;}
if(substring(nom_complet, longueur1-1, longueur1)=="6") 
{nom=substring(nom_complet, 0, longueur1-1);
gd=6;}
if(substring(nom_complet, longueur1-1, longueur1)=="7") 
{nom=substring(nom_complet, 0, longueur1-1);
gd=7;}
if(substring(nom_complet, longueur1-1, longueur1)=="8") 
{nom=substring(nom_complet, 0, longueur1-1);
gd=8;}
if(substring(nom_complet, longueur1-1, longueur1)=="9") 
{nom=substring(nom_complet, 0, longueur1-1);
gd=9;}

if(gd==1) Ref=1000+Ref;
if(gd==2) Ref=2000+Ref;
if(gd==3) Ref=3000+Ref;
if(gd==4) Ref=4000+Ref;
if(gd==5) Ref=5000+Ref;
if(gd==6) Ref=6000+Ref;
if(gd==7) Ref=7000+Ref;
if(gd==8) Ref=8000+Ref;
if(gd==9) Ref=9000+Ref;


nom_sequence=getTitle();
print (nom_sequence);

mac=File.separator();
adresse=getDirectory("image");	
print (adresse);

selectWindow(nom_sequence);
NombreTotal=nSlices;


if(mac=="/")
{
if(File.exists(adresse+"Reference Images")==0) 		File.makeDirectory(adresse+"Reference Images");
}
else
{
if(File.exists(adresse+"Reference Images\\")==0) 	File.makeDirectory(adresse+"Reference Images\\");
}


// Dialog to choose type of correction //
string01="Check if you use 'FLUOVIEW FV1000' Olympus system";
string02="Automatic reference frame generation";
string03="Number of frames for averaging the reference frame/n(odd number only): (Min=3)";
Liste0 = newArray("Frame filtering","x/y realignment only (No major artifacts are present)","Frame filtering + x/y realignment"); // ,"Manual correction & Post-processing only"
Dialog.create("Choice of correction");
Dialog.addChoice("Choice of correction: ", Liste0,"XYZ");
Dialog.addCheckbox(string01, true);
// Dialog.addCheckbox(string02, true);
Dialog.addNumber(string03,11);
Dialog.show() ;
Correction1=Dialog.getChoice();
BlockSize=Dialog.getNumber();
FluoV=Dialog.getCheckbox();
// AUTOMATIC=Dialog.getCheckbox();
AUTOMATIC=true;
if(Correction1=="Frame filtering") Correction=1;
if(Correction1=="x/y realignment only (No major artifacts are present)") Correction=2;
if(Correction1=="Frame filtering + x/y realignment") Correction=3;
if(Correction1=="Manual correction & Post-processing only") Correction=4;


if(Correction==4)
{
print("This feature does not work yet, but you can use the frame filtering option with cutoff percentile set at 100%");
beep();
exit;

}

// Dialog to choose type of XY correction //
if (Correction==2 || Correction==3) 
{

// dialog box anchoring frame
waitForUser("\nWith the scrollbar, select the anchoring image within the sequence\nthat represents the best field of view (without any distortion).\n\nThen press OK.");
nom_complet=getInfo("slice.label");
nom_complet=nom_complet+".tif";

// dialog box x/y correction
string01="Credits for StackReg and TurboReg Plugins";
ListeT = newArray("Translation","Rigid Body","Scaled Rotation","Affine");
Dialog.create("Method for XY alignment");
Dialog.addChoice("Choice of transformation: ", ListeT,"Translation");
Dialog.addCheckbox(string01, false);
Dialog.show() ;
Transformation=Dialog.getChoice();
CreditThevenaz=Dialog.getCheckbox();

if (CreditThevenaz==true)
{
string02=" ";
string03=" This work is based on the following paper:";
string04=" P. Th�venaz, U.E. Ruttimann, M. Unser";
string05=" A Pyramid Approach to Subpixel Registration Based on Intensity";
string06=" IEEE Transactions on Image Processing";
string07=" vol. 7, no. 1, pp. 27-41, January 1998.";
string08=" This paper is available on-line at";
string09=" http://bigwww.epfl.ch/publications/thevenaz9801.html";
string10=" Other relevant on-line publications are available at";
string11=" http://bigwww.epfl.ch/publications/";
string12=" Additional help available at";
string13=" http://bigwww.epfl.ch/thevenaz/stackreg/";
string14=" Ancillary TurboReg_ plugin available at";
string15=" http://bigwww.epfl.ch/thevenaz/turboreg/";
Dialog.create("Credits for StackReg and TurboReg plugins");
Dialog.addMessage(string02) ;
Dialog.addMessage(string03) ;
Dialog.addMessage(string04) ;
Dialog.addMessage(string05) ;
Dialog.addMessage(string06) ;
Dialog.addMessage(string07) ;
Dialog.addMessage(string08) ;
Dialog.addMessage(string09) ;
Dialog.addMessage(string10) ;
Dialog.addMessage(string11) ;
Dialog.addMessage(string12) ;
Dialog.addMessage(string13) ;
Dialog.addMessage(string14) ;
Dialog.addMessage(string15) ;
Dialog.show();

}


}


// Metadata Reader //
if(FluoV==true)
{
//Open metadata
NomMetadata=getInfo("slice.label");
NomMetadata=NomMetadata+".tif";

longueur3=lengthOf(NomMetadata)-9;

if(gd==1) longueur3--;
NomMetadata=substring(NomMetadata, 0, longueur3)+".txt";

filestringMetadata=File.openAsString(adresse+NomMetadata);
rows=split(filestringMetadata, "\n");					
Meta=newArray(3);

for(i=0;i<50;i++)
{columns=split(rows[i],"\"");
if(columns[0]=="T Dimension")
{indice=i;
i=50;}}

columns=split(rows[indice],"\"");

for(i=0;i<3;i++)
{Meta[i]=columns[i];}

columns=split(columns[2]," ");
Metabis=newArray(4);
for(i=0;i<4;i++)
{Metabis[i]=columns[i];}

longueur4=lengthOf(Metabis[0])-1;
Metabis[0]=parseFloat(substring(Metabis[0], 0, longueur4));
Metabis[1]=parseFloat(Metabis[1]);
Metabis[3]=parseFloat(Metabis[3]);
TEntreDeuxImages=floor(1000*(Metabis[3]-Metabis[1])/Metabis[0])/1000;		//Take time between two frames
print("MetaData reader: TEntreDeuxImages=",TEntreDeuxImages);

for(i=0;i<50;i++)
{columns2=split(rows[i],"\"");
if(columns2[0]=="X Dimension *")
{indice2=i;
i=50;}}	//End of for i

columns2=split(rows[indice2],"\"");
columns2=split(columns2[2]," ");
TaillePixel=parseFloat(columns2[5]);
print("MetaData reader: TaillePixel=",TaillePixel);						//Take size of pixel (in micrometer)
}	//End of if FluoV

else
{string02="Enter the time of acquisition between 2 frames (in second)";
string021="Enter the time of if the video does not start at 0 (in second)";
string03="Enter the size of one pixel (in micrometer)";
string04="Select the number of digit for the first frame (for instance, for 'name_image001.tif' select '3')";
//string05="Enter the number of reference frame";
Dialog.create("Data for timestamp, scale bar and filename numbering");
Dialog.addMessage(string02) ;
Dialog.addNumber("Time interval (s): ", 0.033);
Dialog.addMessage(string021) ;
Dialog.addNumber("Time at beginning(s): ", 0);
Dialog.addMessage(string03) ;
Dialog.addNumber("Size (micrometer): ", 0.54);
Dialog.addMessage(string04) ;
liste2 = newArray("1","2","3","4");
Dialog.addChoice("number of digit: ",liste2 ,"3");
// Dialog.addMessage(string05) ;
// Dialog.addString("Reference frame (with 3 digit)", "007");
Dialog.show();
TEntreDeuxImages=Dialog.getNumber();
TOffset=Dialog.getNumber(); // if the video is not the first one of the serie, then add a value in seconds corresponding to the time when the video begins
TaillePixel=Dialog.getNumber();
Digit=Dialog.getChoice();
//Ref=Dialog.getString();
Ref="007"; //  This old code should be removed, from the time of single reference frame 


if(Digit!=3)
{

if(mac=="/")
{if(File.exists(adresse+"New")==0)
{File.makeDirectory(adresse+"New");
}}
else
{if(File.exists(adresse+"New\\")==0)
{File.makeDirectory(adresse+"New\\");
}
}


if(mac=="/")
{if(File.exists(adresse+"New\/Reference Images")==0)
{
File.makeDirectory(adresse+"New\/Reference Images");}}
else
{if(File.exists(adresse+"New\\Reference Images\\")==0)
{
File.makeDirectory(adresse+"New\\Reference Images\\");}}
}

} //// End of Else Fluoview

run("Close All");
// Size of Scale //
CoefScale=TaillePixel*L;
if(CoefScale<128) TailleScaleMic=12; 			//Very Little images		//Size in micrometer
if((CoefScale>=128)&&(CoefScale<258)) TailleScaleMic=25;	//Little images
if((CoefScale>=258)&&(CoefScale<512)) TailleScaleMic=50;
if((CoefScale>=512)&&(CoefScale<1024)) TailleScaleMic=100;	//Big images
if((CoefScale>=1024)&&(CoefScale<2048)) TailleScaleMic=200;	//Very Big 
if(CoefScale>=2048) TailleScaleMic=400;
TailleScalePix=floor(TailleScaleMic/TaillePixel);	//Nb de pixels dans l'echelle


/////////////////////////////////////////////////////////////////////////////////////////////////////////////////////////////////////////////////////////////////////////////////////////////////////////////////////////
////////////////////////////////////////                  Analyze                        ///////////////////////////////////////////////////////////////////////////////////////////////////////////////////////////
/////////////////////////////////////////////////////////////////////////////////////////////////////////////////////////////////////////////////////////////////////////////////////////////////////////////////////////
// Choice of settings //
string20="First frame to use: ";
if(FluoV==true) string2="Final frame to use (max = "+Metabis[0]+") : ";
else{string2="Final frame to use: ";}


string44="\nChannel of reference for the stabilization (1 only):";
string449="Channel substraction (check boxes in only one column): ";
CheckLabel0 = newArray(6);
CheckDefau0 = newArray(6);
CheckDefau0[0]=false;
CheckDefau0[1]=true;
CheckDefau0[2]=false;
CheckDefau0[3]=false;
CheckDefau0[4]=false;
CheckDefau0[5]=false;
CheckLabel0[0]="Green = green minus blue";
CheckLabel0[1]="Blue = blue minus green";
CheckLabel0[2]="Green = green minus red";
CheckLabel0[3]="Red = red minus blue";
CheckLabel0[4]="Red = red minus green";
CheckLabel0[5]="Blue = blue minus red";

CheckLabel = newArray(3);
CheckDefau = newArray(3);
CheckDefau[0]=false;
CheckDefau[1]=false;
CheckDefau[2]=true;
CheckLabel[0]="red";
CheckLabel[1]="green";
CheckLabel[2]="blue";

Dialog.create("Settings");
Dialog.addNumber(string20, 1);

if(FluoV==true) Dialog.addNumber(string2, Metabis[0]);
else Dialog.addNumber(string2, 100);


Dialog.addMessage("\n");
Dialog.addMessage(string449);
Dialog.addCheckboxGroup(2, 3, CheckLabel0, CheckDefau0);

Dialog.addMessage("\n");
Dialog.addMessage(string44) ;
Dialog.addCheckboxGroup(3, 1, CheckLabel, CheckDefau);

Dialog.show() ;

debut=Dialog.getNumber();
taille=Dialog.getNumber();

if(debut<1||(taille-debut)<1) exit("Enter a correct value (first frame)");
if(taille<2) exit("Enter a correct value (final frame)");
if(parseFloat(Ref)<debut)exit("Enter a correct value (first or reference frame)");
if(parseFloat(Ref)>taille)exit("Enter a correct value (final or reference frame)");


UnMixBG=Dialog.getCheckbox();
UnMixGB=Dialog.getCheckbox();
UnMixRG=Dialog.getCheckbox();
UnMixBR=Dialog.getCheckbox();
UnMixGR=Dialog.getCheckbox();
UnMixRB=Dialog.getCheckbox();

RED=Dialog.getCheckbox();
GREEN=Dialog.getCheckbox();
BLUE=Dialog.getCheckbox();

setBatchMode(true); //BATCH MODE

if(((UnMixBG==true)||(UnMixBR==true))&&((UnMixRG==true)||(UnMixRB==true))) exit("For channel substraction please check boxes in only one column");
if(((UnMixBG==true)||(UnMixBR==true))&&((UnMixGR==true)||(UnMixGB==true))) exit("For channel substraction please check boxes in only one column");
if(((UnMixRG==true)||(UnMixRB==true))&&((UnMixGR==true)||(UnMixGB==true))) exit("For channel substraction please check boxes in only one column");

if((UnMixBG==true)||(UnMixGB==true)||(UnMixRG==true)||(UnMixBR==true)||(UnMixGR==true)||(UnMixRB==true)) UnMix=true;
else UnMix=false;


// Choice of color reference channel//
NbAnalyse=0;
if(RED==true)
{NbAnalyse++;
couleur="red";}
if(GREEN==true)
{NbAnalyse++;
couleur="green";}
if(BLUE==true)
{NbAnalyse++;
couleur="blue";}

if((NbAnalyse!=1)&&(NbAnalyse!=2))
{showMessage("Please enter a correct value");}

if(FluoV==false)
{
if(Digit==1)
{

longueur1=lengthOf(nom_complet)-5;
nom=substring(nom_complet, 0, longueur1);				//name of image

for(i0=1;i0<10;i0++)
{
if((i0>debut-1)&&(i0<taille+1))
{open(adresse +nom+i0+".tif");
if(mac=="/") saveAs("Tif",adresse+"New\/"+nom+"00"+i0+".tif");
else saveAs("Tif",adresse+"New\\"+nom+"00"+i0+".tif");
close();}
}
for(i0=10;i0<100;i0++)
{
if((i0>debut-1)&&(i0<taille+1))
{open(adresse +nom+i0+".tif");
if(mac=="/") saveAs("Tif",adresse+"New\/"+nom+"0"+i0+".tif");
else saveAs("Tif",adresse+"New\\"+nom+"0"+i0+".tif");
close();}
}
if(taille>100)
{for(i0=100;i0<taille+1;i0++)
{
if((i0>debut-1)&&(i0<taille+1))
{open(adresse +nom+i0+".tif");
if(mac=="/") saveAs("Tif",adresse+"New\/"+nom+i0+".tif");
else saveAs("Tif",adresse+"New\\"+nom+i0+".tif");
close();}
}
}
}	// End of if Digit==1

if(Digit==2)
{
longueur1=lengthOf(nom_complet)-6;
nom=substring(nom_complet, 0, longueur1);				//name of image

for(i0=1;i0<10;i0++)
{
if((i0>debut-1)&&(i0<taille+1))
{open(adresse +nom+"0"+i0+".tif");
if(mac=="/") saveAs("Tif",adresse+"New\/"+nom+"00"+i0+".tif");
else saveAs("Tif",adresse+"New\\"+nom+"00"+i0+".tif");
close();}
}
for(i0=10;i0<100;i0++)
{
if((i0>debut-1)&&(i0<taille+1))
{open(adresse +nom+i0+".tif");
if(mac=="/") saveAs("Tif",adresse+"New\/"+nom+"0"+i0+".tif");
else saveAs("Tif",adresse+"New\\"+nom+"0"+i0+".tif");
close();}
}
if(taille>100)
{
for(i0=100;i0<taille+1;i0++)
{
if((i0>debut-1)&&(i0<taille+1))
{open(adresse +nom+i0+".tif");
if(mac=="/") saveAs("Tif",adresse+"New\/"+nom+i0+".tif");
else saveAs("Tif",adresse+"New\\"+nom+i0+".tif");
close();}
}
}
}	// End of if Digit==1

if(Digit==4)
{
longueur1=lengthOf(nom_complet)-8;
nom=substring(nom_complet, 0, longueur1);				//name of image

for(i0=1;i0<10;i0++)
{
if((i0>debut-1)&&(i0<taille+1))
{open(adresse +nom+"000"+i0+".tif");
if(mac=="/") saveAs("Tif",adresse+"New\/"+nom+"00"+i0+".tif");
else saveAs("Tif",adresse+"New\\"+nom+"00"+i0+".tif");
close();}
}
for(i0=10;i0<100;i0++)
{
if((i0>debut-1)&&(i0<taille+1))
{open(adresse +nom+"00"+i0+".tif");
if(mac=="/") saveAs("Tif",adresse+"New\/"+nom+"0"+i0+".tif");
else saveAs("Tif",adresse+"New\\"+nom+"0"+i0+".tif");
close();}
}
for(i0=100;i0<1000;i0++)
{
if((i0>debut-1)&&(i0<taille+1))
{open(adresse +nom+"0"+i0+".tif");
if(mac=="/") saveAs("Tif",adresse+"New\/"+nom+i0+".tif");
else saveAs("Tif",adresse+"New\\"+nom+i0+".tif");
close();}
}
if(taille>1000)
{
for(i0=1000;i0<taille+1;i0++)
{
if((i0>debut-1)&&(i0<taille+1))
{open(adresse +nom+i0+".tif");
if(mac=="/") saveAs("Tif",adresse+"New\/"+nom+i0+".tif");
else saveAs("Tif",adresse+"New\\"+nom+i0+".tif");
close();}
}
}
}	// End of if Digit==4

if(Digit!=3)
{if(mac=="/") adresse=adresse+"New\/";
else adresse=adresse+"New\\";}
}	//End of else


// Make directories //
if(mac=="/")
{
if(File.exists(adresse+"Results")==0) 		File.makeDirectory(adresse+"Results");
if(File.exists(adresse+"Temp1")==0) 		File.makeDirectory(adresse+"Temp1");
if(File.exists(adresse+"TempMax5")==0) 		File.makeDirectory(adresse+"TempMax5");
if(File.exists(adresse+"TempMaxXYZ")==0) 	File.makeDirectory(adresse+"TempMaxXYZ");
if(File.exists(adresse+"TempMoy5")==0) 		File.makeDirectory(adresse+"TempMoy5");
if(File.exists(adresse+"TempMoyXYZ")==0) 	File.makeDirectory(adresse+"TempMoyXYZ");
}
else
{
if(File.exists(adresse+"Results\\")==0) 	File.makeDirectory(adresse+"Results\\");
if(File.exists(adresse+"Temp1\\")==0) 		File.makeDirectory(adresse+"Temp1\\");
if(File.exists(adresse+"TempMax5\\")==0) 	File.makeDirectory(adresse+"TempMax5\\");
if(File.exists(adresse+"TempMaxXYZ\\")==0) 	File.makeDirectory(adresse+"TempMaxXYZ\\");
if(File.exists(adresse+"TempMoy5\\")==0) 	File.makeDirectory(adresse+"TempMoy5\\");
if(File.exists(adresse+"TempMoyXYZ\\")==0) 	File.makeDirectory(adresse+"TempMoyXYZ\\");
}


if(NbAnalyse==1)
{if(RED==true)
{couleurMoins1="green";
couleurMoins2="blue";}
if(GREEN==true)
{couleurMoins1="red";
couleurMoins2="blue";}
if(BLUE==true)
{couleurMoins1="green";
couleurMoins2="red";}}		//End of NbAnalyse==1

if(NbAnalyse==2)
{if(RED==false)
{couleurMoins="red";
couleurPlus1="green";
couleurPlus2="blue";}
if(GREEN==false)
{couleurMoins="green";
couleurPlus1="red";
couleurPlus2="blue";}
if(BLUE==false)
{couleurMoins="blue";
couleurPlus1="green";
couleurPlus2="red";}

// Choice of weight//
if(Correction!=2)
{Dialog.create("Choice of weight for each color");
Dialog.addNumber("Weight of "+couleurPlus1+" : ", 1);
Dialog.addNumber("Weight of "+couleurPlus2+" : ", 1);
Dialog.show() ;
Poids1=Dialog.getNumber();
Poids2=Dialog.getNumber();}
}		//End of NbAnalyse==2

// Substract color //
if(UnMix==true)
{
for(i0=debut;i0<taille+1;i0++)
{
// Open images //
if(i0<10)	// image <9
{open(adresse +nom+"00"+i0+".tif");
run("Split Channels");
temp=nom+"00"+i0+".tif";
tempRed=nom+"00"+i0+".tif (red)";		//Name (temp)
tempGreen=nom+"00"+i0+".tif (green)";	//Name (temp)
tempBlue=nom+"00"+i0+".tif (blue)";}		//Name (temp)
else 	// image >9 <100
{
if(i0<100)	
{open(adresse +nom+"0"+i0+".tif");
run("Split Channels");
temp=nom+"0"+i0+".tif";
tempRed=nom+"0"+i0+".tif (red)";	
tempGreen=nom+"0"+i0+".tif (green)";
tempBlue=nom+"0"+i0+".tif (blue)";}
else	// image >99
{open(adresse +nom+i0+".tif");
run("Split Channels");
temp=nom+i0+".tif";
tempRed=nom+i0+".tif (red)";
tempGreen=nom+i0+".tif (green)";
tempBlue=nom+i0+".tif (blue)";}
}

if(UnMixBG==true)
{imageCalculator("Subtract create", tempGreen,tempBlue);
tempGreen="Result of "+tempGreen+"";}
if(UnMixBR==true)
{imageCalculator("Subtract create",tempRed,tempBlue);
tempRed="Result of "+tempRed+"";}
if(UnMixRG==true)
{imageCalculator("Subtract create", tempGreen,tempRed);
tempGreen="Result of "+tempGreen+"";}
if(UnMixRB==true)
{imageCalculator("Subtract create",tempBlue,tempRed);
tempBlue="Result of "+tempBlue+"";}
if(UnMixGB==true)
{imageCalculator("Subtract create", tempBlue,tempGreen);
tempBlue="Result of "+tempBlue+"";}
if(UnMixGR==true)
{imageCalculator("Subtract create",tempRed,tempGreen);
tempRed="Result of "+tempRed+"";}

run("Merge Channels...", "red=["+tempRed+"] green=["+tempGreen+"] blue=["+tempBlue+"] gray=*None*");
if(mac=="/") saveAs("Tif",adresse+"Temp1\/"+temp);
else saveAs("Tif",adresse+"Temp1\\"+temp);


run("Close All");		//Close All Images
}	//End of loop
if(mac=="/") adresseUnmix=adresse+"Temp1\/";
else adresseUnmix=adresse+"Temp1\\";
}	//End of Unmixing


// generation automatique des image de ref apr�s le unmixing...

if ((AUTOMATIC==true)) // && (Correction!=2) && (Correction!=4)) // Si Ref AUTO activ�e et frame filtering actif

{

showStatus("Automatic Reference Frame Generation...");

if(debut<10)	// image <9
{
temp=nom+"00"+debut;
}		
else 	// image >9 <100
{
if(debut<100)	
{
temp=nom+"0"+debut;
}
else	// image >99
{
temp=nom+debut;
}
}

tempTif=temp+".tif";
print (nom);
print (temp);
print (tempTif);


if(mac=="/") run("Image Sequence...", "open=["+adresse+"Temp1\/"+tempTif+"] number="+NombreTotal+" starting=1 increment=1 scale=100 file=[] or=[] sort");
else run("Image Sequence...", "open=["+adresse+"Temp1\\"+tempTif+"] number="+NombreTotal+" starting=1 increment=1 scale=100 file=[] or=[] sort");

print(NombreTotal);
NombreRefBrut=floor(NombreTotal/BlockSize); // formerly NombreRefBrut=parseInt(NombreTotal/BlockSize);
if (NombreRefBrut==0) NombreRefBrut=1;


// new method for 1 avg ref image or frame

if((UnMixBG==true)||(UnMixBR==true)||(UnMixRG==true)||(UnMixRB==true)||(UnMixGB==true)||(UnMixGR==true)) selectWindow("Temp1"); //select the reight seqeunce if umixing was active
else 
{
if(mac=="/") run("Image Sequence...", "open=["+adresse+tempTif+"] number="+NombreTotal+" starting=1 increment=1 scale=100 file=[] or=[] sort");
else run("Image Sequence...", "open=["+adresse+tempTif+"] number="+NombreTotal+" starting=1 increment=1 scale=100 file=[] or=[] sort");
print (adresse+tempTif);
}

SequenceORIGINE=getTitle();
selectWindow(SequenceORIGINE);
print (SequenceORIGINE);

for (i=1; i<NombreTotal+1; i++)
{
if (i<(1+(BlockSize-1)/2)) // case at the beginning, gives full width blockzise even if technically truncated
{
STOP=BlockSize;
START=1;
print ("i", i, "START", START, "STOP", STOP);

selectWindow(SequenceORIGINE);;
print (SequenceORIGINE);

run("Z Project...", "start="+START+" stop="+STOP+" projection=[Average Intensity]");

if((UnMixBG==true)||(UnMixBR==true)||(UnMixRG==true)||(UnMixRB==true)||(UnMixGB==true)||(UnMixGR==true)) selectWindow("AVG_Temp1"); //select the zproj from unmixed sequence
else 
{
tempTif=getTitle();
selectWindow(tempTif);
}


RefName=nom_sequence+i;
print (RefName);
rename("AVG_"+RefName);


if(mac=="/") saveAs("Tif",adresse+"Reference Images\/"+"AVG_"+RefName+".tif");
else saveAs("Tif",adresse+"Reference Images\\"+"AVG_"+RefName+".tif");

print ("AVG_"+RefName+".tif");


close();
} // end beginning of sequence


if ((i>((BlockSize-1)/2)) && (i<(NombreTotal-((BlockSize-1)/2)))) // regular case, middle of sequence
{
STOP=i+((BlockSize-1)/2);
START=i-((BlockSize-1)/2);
print ("i", i, "START", START, "STOP", STOP);


selectWindow(SequenceORIGINE);
print (SequenceORIGINE);

run("Z Project...", "start="+START+" stop="+STOP+" projection=[Average Intensity]");

if((UnMixBG==true)||(UnMixBR==true)||(UnMixRG==true)||(UnMixRB==true)||(UnMixGB==true)||(UnMixGR==true)) selectWindow("AVG_Temp1"); //select the zproj from unmixed sequence
else 
{
tempTif=getTitle();
selectWindow(tempTif);
}


RefName=nom_sequence+i;
print (RefName);
rename("AVG_"+RefName);


if(mac=="/") saveAs("Tif",adresse+"Reference Images\/"+"AVG_"+RefName+".tif");
else saveAs("Tif",adresse+"Reference Images\\"+"AVG_"+RefName+".tif");

print ("AVG_"+RefName+".tif");


close();
} // end middle of sequence

if (i>=(NombreTotal-((BlockSize-1)/2))) // case at the end of sequence, gives full blocksize width
{
STOP=NombreTotal;
START=(NombreTotal-BlockSize);
print ("i", i, "START", START, "STOP", STOP);


selectWindow(SequenceORIGINE);
print (SequenceORIGINE);

run("Z Project...", "start="+START+" stop="+STOP+" projection=[Average Intensity]");

if((UnMixBG==true)||(UnMixBR==true)||(UnMixRG==true)||(UnMixRB==true)||(UnMixGB==true)||(UnMixGR==true)) selectWindow("AVG_Temp1"); //select the zproj from unmixed sequence
else 
{
tempTif=getTitle();
selectWindow(tempTif);
}


RefName=nom_sequence+i;
print (RefName);
rename("AVG_"+RefName);


if(mac=="/") saveAs("Tif",adresse+"Reference Images\/"+"AVG_"+RefName+".tif");
else saveAs("Tif",adresse+"Reference Images\\"+"AVG_"+RefName+".tif");

print ("AVG_"+RefName+".tif");


close();

} // end end iof sequence

showStatus("Reference image generation "+i-debut+1+" / " +taille-debut+1+" ( "+round(100*(i-debut+1)/(taille-debut+1))+" %)"); // progression indicator
showProgress((i-debut+1)/(taille-debut+1));
} // end i loop


}


// close();

// fin generation images de ref unmix�es


if((Correction==1)||(Correction==3))
{


/////////////////////////////////////////////////////////////////////////////////////////////////////////////////////////////////////////////////////////////////////////////////////////////////////////////////////////
/////////////////////////////////////////                               1 channel                       ////////////////////////////////////////////////////////////////////////////////////////////////////////////
/////////////////////////////////////////////////////////////////////////////////////////////////////////////////////////////////////////////////////////////////////////////////////////////////////////////////////////
if(NbAnalyse==1)
{


setBatchMode("exit and display"); /////////////////////////// To remove later on (debug mode for the moment)


somme=newArray(taille-debut+1);
I=newArray(taille-debut+1); // this should be removed with dark frame removal suppression

run("Set Measurements...", "  integrated redirect=None decimal=5");


mage_base=nom+Ref+".tif";	// name of reference

if (AUTOMATIC==false) // this is not functonal yet. Anyway, I guess it will be all the time automatic now

{
// Open Temporary STACK //


if(UnMix==true) run("Image Sequence...", "open=[adresseUnmix+nom+"00"+1+".tif"] number=NombreTotal starting=1 increment=1 scale=100 file=[] or=[] sort");
else run("Image Sequence...", "open=[adresse+nom+"00"+i+".tif"] number=NombreTotal starting=1 increment=1 scale=100 file=[] or=[] sort");

run("Split Channels");
selectWindow(nom+"00"+i+".tif ("+couleurMoins1+")");
close();
selectWindow(nom+"00"+i+".tif ("+couleurMoins2+")");
close();
temp1=nom+"00"+i+".tif ("+couleur+")";


// Open reference STACK //

if(UnMix==true) run("Image Sequence...", "open=[adresseUnmix+nom+Ref+".tif"] number=NombreTotal starting=1 increment=1 scale=100 file=[] or=[] sort");
else run("Image Sequence...", "open=[adresse+nom+Ref+".tif"] number=NombreTotal starting=1 increment=1 scale=100 file=[] or=[] sort");

run("Split Channels");
selectWindow(nom+Ref+".tif ("+couleurMoins1+")");
close();
selectWindow(nom+Ref+".tif ("+couleurMoins2+")");
close();
image_base=nom+Ref+".tif";	// name of reference

// Differences //
// imageCalculator("Difference create stack",temp1, nom+Ref+".tif ("+couleur+")");
imageCalculator("Difference create stack",temp1, image_base+" ("+couleur+")");


// Square //
imageCalculator("Multiply create 32-bit stack", "Result of "+temp1,"Result of "+temp1);

}

if (AUTOMATIC==true) // Si Ref AUTO activ�e /////////////////////////////////////////////////////////////////////////////////////////
{

// Open reference stack //

if(mac=="/") adresseUnmixREFAuto=adresse+"Reference Images\/"; // repointe vers le repertoire des image de ref automatiques
else adresseUnmixREFAuto=adresse+"Reference Images\\";


NewAdresseUnMix=adresseUnmixREFAuto+"AVG_"+nom_sequence+1+".tif";
NewAdresse=adresseUnmixREFAuto+"AVG_"+nom_sequence+1+".tif";
if(UnMix==true) run("Image Sequence...", "open=[NewAdresseUnMix] number=NombreTotal starting=1 increment=1 scale=100 file=[] or=[] sort");
else run("Image Sequence...", "open=[NewAdresse] number=NombreTotal starting=1 increment=1 scale=100 file=[] or=[] sort");

run("Split Channels");
selectWindow("Reference Images"+" ("+couleurMoins1+")");
close();
selectWindow("Reference Images"+" ("+couleurMoins2+")");
close();


// // Open Temporary STACK //

if(mac=="/") adresseUnmix=adresse+"Temp1\/";
else adresseUnmix=adresse+"Temp1\\";

NewAdresseUnMix=adresseUnmix+nom+"00"+1+".tif";
NewAdresse=adresse+nom+"00"+i+".tif";
if(UnMix==true) run("Image Sequence...", "open=[NewAdresseUnMix] number=NombreTotal starting=1 increment=1 scale=100 file=[] or=[] sort");
else run("Image Sequence...", "open=[NewAdresse] number=NombreTotal starting=1 increment=1 scale=100 file=[] or=[] sort");
temp1=getTitle();
run("Split Channels");

if (UnMix==true)
{
selectWindow("Temp1 ("+couleurMoins1+")"); // here, the name is Temp1 is the name of the folder (stacks get name of folder)
close();
selectWindow("Temp1 ("+couleurMoins2+")"); // here, the name is Temp1 is the name of the folder (stacks get name of folder)
close();
// temp1=nom+" ("+couleur+")";

// Differences //
imageCalculator("Difference create stack","Temp1 ("+couleur+")", "Reference Images ("+couleur+")");

// Square //
imageCalculator("Multiply create 32-bit stack", "Result of Temp1 ("+couleur+")","Result of Temp1 ("+couleur+")");
}
else
{
selectWindow(temp1+" ("+couleurMoins1+")"); // here, the name is nom is the name of the folder (stacks get name of folder)
close();
selectWindow(temp1+" ("+couleurMoins2+")"); // here, the name is nom is the name of the folder (stacks get name of folder)
close();
// temp1=nom+" ("+couleur+")";

// Differences //
imageCalculator("Difference create stack",temp1+" ("+couleur+")", "Reference Images ("+couleur+")");

// Square //
imageCalculator("Multiply create 32-bit stack", "Result of "+temp1+" ("+couleur+")","Result of "+temp1+" ("+couleur+")");
}


}


// Measure Square Differences //
for(i=debut;i<taille+1;i++)
{
setSlice(i);
run("Measure");
showStatus("Scoring of image number "+i-debut+1+" / " +taille-debut+1+" ( "+round(100*(i-debut+1)/(taille-debut+1))+" %)");
showProgress((i-debut+1)/(taille-debut+1));
somme[i-debut]=getResult("IntDen",0);
I[i-debut]=getResult("IntDen",0); // just to avoid that dark removal crashed until I remove it (then remove this line)
run("Clear Results");

}


// Close //
selectWindow("Results");
close();


selectWindow("Log");
 if(mac=="/") saveAs("txt", adresse+"Results\/Log binning.txt"); // let's get some data to help debug...
else saveAs("txt", adresse+"Results\\Log binning.txt");

run("Close All");

// Normalize Coefficient //
Array.getStatistics(somme, minSomme, maxSomme, meanSomme, stdDevSomme);
for(i=0;i<taille-debut+1;i++)
{somme[i]=somme[i]/maxSomme;}


if (isOpen("Log")) 
{selectWindow("Log");
run("Close");} 
// setBatchMode("exit and display");     ///////////////////////////// To reactivate later on

//////////
// Plot //
//////////

run("Profile Plot Options...", "width=600 height=300 minimum=0 maximum=0 interpolate draw"); // set default lines and size
xValues=newArray(taille-debut+1);
for(i=0;i<taille-debut+1;i++) xValues[i]=i+debut;
Array.getStatistics(somme,minS,maxS,meanS,stddevS);
Plot.create("Square difference per frame", "Frame number ("+TEntreDeuxImages+"s/unit)", "Square difference(ref. frame vs current frame)", xValues,somme);
Plot.setLimits(xValues[0],xValues[taille-debut],0,1);
if (couleur=="Red") Plot.setColor("Red");
if (couleur=="Green") Plot.setColor("Green");
if (couleur=="Blue") Plot.setColor("Blue");
Plot.show();
if(mac=="/") saveAs("jpeg", adresse+"Results\/Score Plot.jpeg");
else saveAs("jpeg", adresse+"Results\\Score Plot.jpeg");

run("Tile");

//////////////////////////////////////
// DISTRIBUTION RELATIVE FREQUENCY  //
//////////////////////////////////////

graphTtl = "Frequency distribution";

nBins = 20; // by default for the moment, could be changed later on ///////////////////////////
xAxis ="Max"; // we want all the data to be displayed               //////////////////////////

run("Profile Plot Options...", "width=400 height=400 interpolate"); // remove default gridlines

nRes=taille-debut+1; // number of results
values = newArray(nRes); // new array to store the square diff values
cumFreq = newArray(nRes); // array for cumulative frequency
graphTtl="";
unit="Image Units";
bit="";
y2unit="";
countNaN= max2= y2scale= y2unit= dgs= 0;


pmSign= fromCharCode(177); // code for plus or minus
sqSign= fromCharCode(178); // code for square
xSign= fromCharCode(215); // code for multiply


yAxis="Count"; // for the moment, this is by default, let'S improve later
parameter ="Score";

if(yAxis=="Count") {cumFreq[0]=1; yLimit=nRes; yTick=nRes/80;} 
else if(yAxis=="Percentage") {cumFreq[0]=100/nRes; yLimit=100; yTick=1.5;} // to come back to this later

for(i=0; i<nRes; i++)
{
values[i]=somme[i];
}


 
for(i=1; i<nRes; i++) cumFreq[i]= cumFreq[i-1] + cumFreq[0];
 
Array.sort(values);
Array.getStatistics(values, min1, max1, mean1, stdDev1);
 
max1= values[nRes-1];

Plot.create(" Distribution of Square difference values", "Square difference", yAxis);
Plot.setLimits(0, max1, 0, yLimit);
Plot.addText("Mean "+pmSign+" StDev: "+d2s(mean1,2)+" "+pmSign+" "+d2s(stdDev1,2), 0.02, 0.05);
Plot.addText("Min: "+ d2s(min1,2)+"    "+ xAxis +": " + d2s(max1,2), 0.02, 0.09);

int = max1/nBins;
bins = getBinsArray(nBins, int);               // get bin center and draw bin limit
 
freq = getHistoCounts(bins, nBins, parameter); // get counts and draw 2-Axis scale
 

Array.getStatistics(freq, min2, max2, mean2, stdDev2);
for(i=0; i<nBins; i++)
{
freq[i]= ((nRes/2)/max2)*freq[i];
y2scale=1;
dgs=0;
bins[i] = bins[i]-(int/2);                 // plot curve using centers of bins
}
 
    drawScales();
    Plot.setLineWidth(2);Plot.setJustification("left");
    Plot.setColor("red");
    Plot.addText("---  Relative Freq.", 0.02, 0.18);
    Plot.add("line", bins, freq);
    Plot.setColor("blue");
    Plot.addText("---  Cumulative Freq.", 0.02, 0.14);
    Plot.add("line", values, cumFreq);
 
    Plot.show;

run("Tile");	
if(mac=="/") saveAs("jpeg", adresse+"Results\/Relative frequency Plot.jpeg");
else saveAs("jpeg", adresse+"Results\\Relative frequency Plot.jpeg");
	
 // BIN ARRAY FUNCTION ///
function getBinsArray(nInt, intBin) {
    Plot.setLineWidth(2); bins=newArray(nInt);
    for (i=0; i<nInt; i++) {
       bins[i] = (i*intBin)+intBin;
       if(i<nInt-1) {Plot.drawLine(bins[i], 0, bins[i], yTick);}
    }
    return bins;
}
 
  // HISTOCOUNT FUNCTION ///
function getHistoCounts(binArray, nB, colN) {
   counts=newArray(nB);
   Array.fill(counts, 0);
   for(i=0; i<nRes; i++) {
        value= somme[i];
        if(value<=binArray[0]) counts[0]=counts[0]+1;
        if(value>binArray[nB-1]) counts[nB-1]=counts[nB-1]+1;
        for(j=1; j<nB; j++)
             if(value<=binArray[j] && value>binArray[j-1]) counts[j]++;
    }
   return counts;
}
 
 // DRAWSCALE FUNCTION ///
function drawScales() {
    Plot.setColor("blue"); Plot.setJustification("lef");  // Left Y axis
    Plot.addText(" "+d2s(cumFreq[(nRes*3/4)-1],dgs)+""+y2unit, 0, 0.25);
    Plot.addText(" "+d2s(cumFreq[(nRes/2)-1],dgs)+""+y2unit, 0, 0.50);
    Plot.addText(" "+d2s(cumFreq[(nRes/4)-1],dgs)+""+y2unit, 0, 0.75);
 
    Plot.setColor("red"); Plot.setJustification("right"); // Right Y axis
    Plot.addText(d2s(2*max2*y2scale,dgs)+y2unit, 1, 0.25);
    Plot.addText(d2s(max2*y2scale,dgs)+y2unit, 1, 0.50);
    Plot.addText(d2s(max2/2*y2scale,dgs)+y2unit, 1, 0.75);
 
    Plot.setColor("lightGray"); Plot.setLineWidth(1);     // Grid lines
    Plot.drawLine(0, cumFreq[(nRes*3/4)-1], values[(nRes-1)], cumFreq[(nRes*3/4)-1]);
    Plot.drawLine(0, cumFreq[(nRes/2)-1], values[(nRes-1)], cumFreq[(nRes/2)-1]);
    Plot.drawLine(0, cumFreq[(nRes/4)-1], values[(nRes-1)], cumFreq[(nRes/4)-1]);   
}


//////////////////////////////////////
// DISTRIBUTION PERCENTILE  //
//////////////////////////////////////

run("Profile Plot Options...", "width=600 height=300 minimum=0 maximum=0 interpolate draw"); // set default lines and size
nRes=taille-debut+1; // number of results

for (i==1; i<nRes; i++) values[i]=somme[i]; // loading SCORE results in new array

Array.sort(values);       // sorting the array
rankPosSomme=Array.rankPositions(somme);
ranks=Array.rankPositions(rankPosSomme);		
		
		x = newArray(nRes);
        y = newArray(nRes);
        for (i=0; i<nRes; i++) {
            x[i] = ranks[i];
            y[i] = somme[i];
        }
        Plot.create("Scatter Plot", "Rank", "Square Difference");
        Plot.setLimits(0, nRes, 0, 1);
		Plot.setLineWidth(4);
        Plot.add("dots", x, y);
		// Plot.drawLine(x1, y1, x2, y2);
		Plot.setLineWidth(1);
		Plot.show;

run("Tile");	
if(mac=="/") saveAs("jpeg", adresse+"Results\/Square Difference vs Rank (Percentile) Plot.jpeg");
else saveAs("jpeg", adresse+"Results\\Square Difference vs Rank (Percentile) Plot.jpeg");


}	//End of if NbAnalyse==1


/*


/////////////////////////////////////////////////////////////////////////////////////////////////////////////////////////////////////////////////////////////////////////////////////////////////////////////////////////
////////////////////////////////////////       2 Channels          ////////////////////////////////////////////////////////////////////////////////////////////////////////////////////////////
/////////////////////////////////////////////////////////////////////////////////////////////////////////////////////////////////////////////////////////////////////////////////////////////////////////////////////////
if(NbAnalyse==2)
{
// Open Image of reference //
// open(adresse +nom+Ref+".tif");

if(UnMix==true) open(adresseUnmix+nom+Ref+".tif");
else open(adresse+nom+Ref+".tif");

run("Split Channels");
selectWindow(nom+Ref+".tif ("+couleurMoins+")");
close();
// image_base1=nom+Ref+".tif ("+couleurPlus1+")";
// image_base2=nom+Ref+".tif ("+couleurPlus2+")";
image_base=nom+Ref+".tif";   						// ajout� pour compatibilit� avec Image Ref auto

run("Set Measurements...", "  integrated redirect=None decimal=5");
somme1=newArray(taille-debut+1);
somme2=newArray(taille-debut+1);
somme=newArray(taille-debut+1);
I=newArray(taille-debut+1);
I1=newArray(taille-debut+1);
I2=newArray(taille-debut+1);

// Principal loop of image processing//
for(i=debut;i<taille+1;i++)
{
// Open image //
if(i<10)	// image nb <10
{if(UnMix==true) open(adresseUnmix+nom+"00"+i+".tif");
else open(adresse+nom+"00"+i+".tif");
run("Split Channels");
selectWindow(nom+"00"+i+".tif ("+couleurMoins+")");
close();

temp1=nom+"00"+i+".tif ("+couleurPlus1+")";			// temp name of image
temp2=nom+"00"+i+".tif ("+couleurPlus2+")";
}
else 	// image nb <100 >=10
{if(i<100)	
{if(UnMix==true) open(adresseUnmix+nom+"0"+i+".tif");
else open(adresse+nom+"0"+i+".tif");


run("Split Channels");
selectWindow(nom+"0"+i+".tif ("+couleurMoins+")");
close();

temp1=nom+"0"+i+".tif ("+couleurPlus1+")";
temp2=nom+"0"+i+".tif ("+couleurPlus2+")";
}
else	// image nb >=100
{if(UnMix==true) open(adresseUnmix+nom+i+".tif");
else open(adresse+nom+i+".tif");
run("Split Channels");
selectWindow(nom+i+".tif ("+couleurMoins+")");
close();
// Temporary name of images
temp1=nom+i+".tif ("+couleurPlus1+")";
temp2=nom+i+".tif ("+couleurPlus2+")";}}

// First channel //
selectWindow(temp1);
// Measure Intensity (to delete dark images)
run("Measure");
showStatus("Analyse of image number "+i-debut+1+" / " +taille-debut+1+" ( "+round(100*(i-debut+1)/(taille-debut+1))+" %)");
showProgress((i-debut+1)/(taille-debut+1));
I1[i-debut]=getResult("IntDen",0);
run("Clear Results");


// Open Autoamtic REf Image //


if (AUTOMATIC==true) // Si Ref AUTO activ�e
{
// run("Close All"); // On se d�barrasse de l'image de ref classique


if(mac=="/") adresseUnmixREFAuto=adresse+"Reference Images\/"; // repointe vers le repertoire des image de ref automatiques
else adresseUnmixREFAuto=adresse+"Reference Images\\";

BIN=(floor(i/BlockSize))+1;
print ("i", i, "i/BlockSize", i/BlockSize, "BIN", BIN);

if (BIN==0) BIN=1;


if ((BIN==(i/BlockSize)+1) && (BIN<(NombreRefBrut+1)))
{

if(UnMix==true) open(adresseUnmixREFAuto+"AVG_"+nom_sequence+BIN+".tif"); // que cela soit unmix ou non, on prend toujours le mode unmix pour le moment (temporaire, en developement)
else open(adresseUnmixREFAuto+"AVG_"+nom_sequence+BIN+".tif");
run("Split Channels");
selectWindow("AVG_"+nom_sequence+BIN+".tif ("+couleurMoins1+")");
close();
selectWindow("AVG_"+nom_sequence+BIN+".tif ("+couleurMoins2+")");
close();
image_base="AVG_"+nom_sequence+BIN+".tif";	// name of reference

print ("Opening & Splitting");

}


}


// Differences //
// imageCalculator("Difference create",temp1, nom+Ref+".tif ("+couleurPlus1+")");

imageCalculator("Difference create",temp1, image_base+" ("+couleurPlus1+")");


// Square //
imageCalculator("Multiply 32-bit", "Result of "+temp1,"Result of "+temp1);


// Measure Square of Differences //
run("Measure");
showStatus("Scoring of image number "+i-debut+1+" / " +taille-debut+1+" ( "+round(100*(i-debut+1)/(taille-debut+1))+" %)");
showProgress((i-debut+1)/(taille-debut+1));
somme1[i-debut]=getResult("IntDen",0);
// if((somme1[i-debut]==0)&&(i!=debut)) somme1[i-debut]=95*somme1[i-debut-1]/100;
run("Clear Results");

// Close //
selectWindow("Result of "+temp1);
close();
selectWindow(temp1);
close();


////////////////////
// Second channel //
////////////////////


// Open image //
if(i<10)	// image nb <10
{if(UnMix==true) open(adresseUnmix+nom+"00"+i+".tif");
else open(adresse+nom+"00"+i+".tif");
run("Split Channels");
selectWindow(nom+"00"+i+".tif ("+couleurMoins+")");
close();

temp1=nom+"00"+i+".tif ("+couleurPlus1+")";			// temp name of image
temp2=nom+"00"+i+".tif ("+couleurPlus2+")";
}
else 	// image nb <100 >=10
{if(i<100)	
{if(UnMix==true) open(adresseUnmix+nom+"0"+i+".tif");
else open(adresse+nom+"0"+i+".tif");


run("Split Channels");
selectWindow(nom+"0"+i+".tif ("+couleurMoins+")");
close();

temp1=nom+"0"+i+".tif ("+couleurPlus1+")";
temp2=nom+"0"+i+".tif ("+couleurPlus2+")";
}
else	// image nb >=100
{if(UnMix==true) open(adresseUnmix+nom+i+".tif");
else open(adresse+nom+i+".tif");
run("Split Channels");
selectWindow(nom+i+".tif ("+couleurMoins+")");
close();
// Temporary name of images
temp1=nom+i+".tif ("+couleurPlus1+")";
temp2=nom+i+".tif ("+couleurPlus2+")";}}


selectWindow(temp2);
// Measure Intensity (to delete dark images)
run("Measure");
// showStatus("Analyse of image number "+i-debut+1+" / " +taille-debut+1+" ( "+round(100*(i-debut+1)/(taille-debut+1))+" %)");
// showProgress((i-debut+1)/(taille-debut+1));
I2[i-debut]=getResult("IntDen",0);
// Average of intensity of the two channels
I[i-debut]=(I1[i-debut]+I2[i-debut])/2;
run("Clear Results");


// Differences //
// imageCalculator("Difference create",temp2, nom+Ref+".tif ("+couleurPlus2+")");
imageCalculator("Difference create",temp2, image_base+" ("+couleurPlus2+")");

// Square //
imageCalculator("Multiply 32-bit", "Result of "+temp2,"Result of "+temp2);

// Measure Square of Differences //
run("Measure");
showStatus("Analyse of image number "+i-debut+1+" / " +taille-debut+1+" ( "+round(100*(i-debut+1)/(taille-debut+1))+" %)");
showProgress((i-debut+1)/(taille-debut+1));
somme2[i-debut]=getResult("IntDen",0);
// if((somme2[i-debut]==0)&&(i!=debut)) somme2[i-debut]=95*somme2[i-debut-1]/100;
run("Clear Results");

// Close
selectWindow("Result of "+temp2);
close();
selectWindow(temp2);
close();

// weight of channel //
somme[i-debut]=Poids1*somme1[i-debut]+Poids2*somme2[i-debut];	

}	//End of principal loop of image processing for 2 channels
run("Close All");


// Normalize coefficients //
Array.getStatistics(somme, minSomme, maxSomme, meanSomme, stdDevSomme);
Array.getStatistics(somme1, minSomme1, maxSomme1, meanSomme1, stdDevSomme1);
Array.getStatistics(somme2, minSomme2, maxSomme2, meanSomme2, stdDevSomme2);
for(i=0;i<taille-debut+1;i++)
{somme[i]=somme[i]/maxSomme;
somme1[i]=Poids1*somme1[i]/maxSomme1;
somme2[i]=Poids2*somme2[i]/maxSomme2;}


selectWindow("Log");
 if(mac=="/") saveAs("txt", adresse+"Results\/Log binning.txt"); // let's get some data to help debug...
else saveAs("jpeg", adresse+"Results\\Log binning.txt");


if (isOpen("Log")) 
{selectWindow("Log");
run("Close");} 
setBatchMode("exit and display");

// Plot //
Array.getStatistics(somme1,minS1,maxS1,meanS1,stddevS1);
Array.getStatistics(somme2,minS2,maxS2,meanS2,stddevS2);
Array.getStatistics(somme,minS,maxS,meanS,stddevS);
if(minS1<minS2) minS=minS1;
if(minS1>minS2) minS=minS2;

xValues=newArray(taille-debut+1);
for(i=0;i<taille-debut+1;i++) xValues[i]=i+debut;
Plot.create("Square difference", "Number of frame ("+TEntreDeuxImages+"s/unit)", "Coefficient of Differences", xValues,somme);
Plot.setLimits(xValues[0],xValues[taille-debut],0,1);
if (couleurPlus1=="Red") Plot.setColor("Red");
if (couleurPlus1=="Green") Plot.setColor("Green");
if (couleurPlus1=="Blue") Plot.setColor("Blue");
Plot.add("line", xValues,somme1);
if (couleurPlus2=="Red") Plot.setColor("Red");
if (couleurPlus2=="Green") Plot.setColor("Green");
if (couleurPlus2=="Blue") Plot.setColor("Blue");
Plot.add("line", xValues,somme2);
Plot.setColor("Black");
Plot.update();

if(mac=="/") saveAs("jpeg", adresse+"Results\/Coef Plot TOTAL.jpeg");
else saveAs("jpeg", adresse+"Results\\Coef Plot TOTAL.jpeg");

Plot.create("Square difference", "Number of frame ("+TEntreDeuxImages+"s/unit)", "Coefficient of Differences", xValues,somme1);
Plot.setLimits(xValues[0],xValues[taille-debut],0,1);
if (couleurPlus1=="Red") Plot.setColor("Red");
if (couleurPlus1=="Green") Plot.setColor("Green");
if (couleurPlus1=="Blue") Plot.setColor("Blue");
Plot.show;

if(mac=="/") saveAs("jpeg", adresse+"Results\/Coef Plot 1.jpeg");
else saveAs("jpeg", adresse+"Results\\Coef Plot 1.jpeg");

Plot.create("Square difference", "Number of frame ("+TEntreDeuxImages+"s/unit)", "Coefficient of Differences", xValues,somme2);
Plot.setLimits(xValues[0],xValues[taille-debut],0,1);
if (couleurPlus2=="Red") Plot.setColor("Red");
if (couleurPlus2=="Green") Plot.setColor("Green");
if (couleurPlus2=="Blue") Plot.setColor("Blue");
Plot.show;

if(mac=="/") saveAs("jpeg", adresse+"Results\/Coef Plot 2.jpeg");
else saveAs("jpeg", adresse+"Results\\Coef Plot 2.jpeg");


}	//End of if NbAnalyse==2


*/


/////////////////////////////////////////////////////////////////////////////////////////////////////////////////////////////////////////////////////////////////////////////////////////////////////////////////////////
////////////////////////////////////////              Processing                   ///////////////////////////////////////////////////////////////////////////////////////////////////////////////////////
/////////////////////////////////////////////////////////////////////////////////////////////////////////////////////////////////////////////////////////////////////////////////////////////////////////////////////////
if (isOpen("Results")) 
{selectWindow("Results");
run("Close");} 

run("Tile");
Array.getStatistics(I, minI, maxI, meanI, stdDevI);
EtatFiltr=newArray(taille-debut+1);
ImEffa=0;

// Choice of process //
Filtrage7=false;
Filtrage5=false;
Filtrage3=false;
string51="Choice of image processing (either one Filter or one Cut off, not both):";
string512="Filter 3 neighbors (use to delete many frames)";
string511="Filter 5 neighbors ";
string510="Filter 7 neighbors (intermediary settings)";
string5101="Filter 9 neighbors ";
string5102="Filter 11 neighbors (use to delete only worst frames)";
string513="Perform a second pass for filtering (check for double pass, at least one n-neighbors filter has to be selected)";
string52="Cutoff, a fast and reliable method to remove all the artifacts ";
string53="\nProcessing (at least one):";
string532="No Projection: maximized the number of frames";
string531="Average Intensity Projection: minimized noise";
string530="Max Intensity Projection: maximized signal";
Liste2 = newArray("based on a period of time","based on a number of frames");
string533="Kalman Filter: reduction of high gain noise without altering the current video frame rate";
string534="Linear Stack Alignment with SIFT post Kalman filter (only if Kalman filter is selected)";
string55="\nDisplay settings";
string550="Overlay the time stamp on movies";
string551="Overlay the scale bar on movies";

Dialog.create("Settings");
Dialog.addMessage(string51) ;
Dialog.addCheckbox(string512,false);
Dialog.addCheckbox(string511,false);
Dialog.addCheckbox(string510,false);
Dialog.addCheckbox(string5101,false);
Dialog.addCheckbox(string5102,false);
Dialog.addMessage("\n") ;
Dialog.addCheckbox(string513,false);
Dialog.addMessage("\n") ;
Dialog.addCheckbox(string52,true);
Dialog.addNumber("Percentile Max=", 40);
Dialog.addNumber("Percentile Min=", 0);

Dialog.addMessage(string53) ;
Dialog.addCheckbox(string532,true);
Dialog.addCheckbox(string531,true);
Dialog.addCheckbox(string530,true);
Dialog.addChoice("\nType of projection:", Liste2,"based on a number of frames");
Dialog.addNumber("Number of frames for projections",5);
Dialog.addNumber("Time between two projections (ms)",TEntreDeuxImages*5000);
Dialog.addMessage("\n") ;

Dialog.addCheckbox(string533,true);
Dialog.addNumber("Acquisition_noise =", 0.05);
Dialog.addNumber("Bias =", 0.80);
Dialog.addCheckbox(string534,false);
Dialog.addMessage(string55) ;
Dialog.addCheckbox(string550, true);
Dialog.addCheckbox(string551, true);

Dialog.show();

Filtrage3=Dialog.getCheckbox();
Filtrage5=Dialog.getCheckbox();
Filtrage7=Dialog.getCheckbox();
Filtrage9=Dialog.getCheckbox();
Filtrage11=Dialog.getCheckbox();
doublepass=Dialog.getCheckbox();

CutOFF=Dialog.getCheckbox();
Percentile=Dialog.getNumber();
PercentileMin=Dialog.getNumber();
if(((CutOFF==false) && (Filtrage3==false)&&(Filtrage5==false)&&(Filtrage7==false)&&(Filtrage9==false)&&(Filtrage11==false)))exit("Please select at least one type of filter (3 or 5 or 7 or 9 or 11 neighbors) or a cut-off");

KprojectionNo=Dialog.getCheckbox();
KprojectionMoy=Dialog.getCheckbox();
KprojectionMax=Dialog.getCheckbox();
Correction2=Dialog.getChoice();
NFrames=round(Dialog.getNumber());
T=Dialog.getNumber();

KalmanFilter=Dialog.getCheckbox();
Acquisition_noise=Dialog.getNumber();
Bias=Dialog.getNumber();
if((KprojectionMax==false)&&(KprojectionMoy==false)&&(KprojectionNo==false)&&(KalmanFilter==false))exit("Please select at least one type of projection (Average or Maximum or None)");

SIFT=Dialog.getCheckbox();
if((mac=="/")&&(SIFT==true))SIFT=false; // THe SIFT plug-in does not work under Mac OS!!!
if((KalmanFilter==false)&&(SIFT==true))exit("SIFT stack alignments works only with stack processed with Kalman filter in this version");

DispTime=Dialog.getCheckbox();
DispScale=Dialog.getCheckbox();

run("Close All");
setBatchMode(true);

if(Correction2=="based on a period of time")
{
//Dialog.create("Settings of projection");
//Dialog.addNumber("Time between two projections (ms)",TEntreDeuxImages*10000);
//Dialog.show();
//T=Dialog.getNumber();
NFrames=round(T/(TEntreDeuxImages*1000));
if(NFrames==0) NFrames=1;
if(NFrames>taille-debut+1) exit("Please enter a correct value (Time between two projections)");
}

if(Correction2=="based on a number of frames")
{
//Dialog.create("Settings of projection");
//Dialog.addNumber("Number of frames for projections",5);
//Dialog.show();
//NFrames=round(Dialog.getNumber());
if(NFrames<1)NFrames=1;
if(NFrames>taille-debut+1) exit("Please enter a correct value (Number of frames for projections)");
}

// Settings of time stamp  //
if(DispTime==true)
{
open(adresse +nom+Ref+".tif");
setFont("Monospaced",  floor(h/18));
if(h/15<12){setFont("Monospaced", 10);}
setForegroundColor(255, 255, 255);
close();
}


for(r=3;r<12;r=r+2)
{

if(((r==3)&&(Filtrage3==true))||((r==5)&&(Filtrage5==true))||((r==7)&&(Filtrage7==true))||((r==9)&&(Filtrage9==true))||((r==11)&&(Filtrage11==true))||((r==7)&&(CutOFF==true)))
{
run("Close All");
run("Clear Results");
ImEffaFiltr=0;


if((r==7)&& CutOFF==true) // cutOFF routine ///////////////////////////////////////////////////////////////////////////////////
{

run("Close All");
run("Clear Results");
ImEffaFiltr=0;

rankPosSomme=Array.rankPositions(somme);
ranks=Array.rankPositions(rankPosSomme);

print("Original array:");
for (jj=0;jj<somme.length;jj++)
{
print("Frame: ",jj,"SCORE: ",somme[jj]); 
}

print ("Rank of first values");
for (jj=0;jj<somme.length;jj++)
{
print("Frame: ",jj," ranks : ",ranks[jj]); 
}


DEBUTpercentile=parseInt((Percentile/100)*somme.length);
print ("\n");
print (DEBUTpercentile);

FINpercentile=parseInt((PercentileMin/100)*somme.length);
print ("\n");
print (FINpercentile);

for (jj=0;jj<somme.length;jj++)
{
if (ranks[jj]>DEBUTpercentile-1) 
{
EtatFiltr[jj]=0; // flag to erase is activated when the rank > cutoff
ImEffaFiltr++;
}

else if (ranks[jj]<FINpercentile)
{
EtatFiltr[jj]=0; // flag to erase is activated when the rank < LOW cutoff value 
ImEffaFiltr++;
} ///////end if PercentileMin>0

else  EtatFiltr[jj]=1; // flag to erase is deactivated when the rank < cutoff
}

for (jj=0;jj<somme.length;jj++)
{
print ("Frame: ", jj, " Square Diff Value = ", somme[jj], " ranks: ", ranks[jj],"CutOFF >", DEBUTpercentile, " EtatFiltr = ",EtatFiltr[jj]);
}


}	// END CUT-OFF ///////////////////////////////////////////////////////////////////////////////////////////


///////////////
// Filtering //
///////////////
if((r==3)&&(Filtrage3==true))
{
for(iFiltr=1;iFiltr<taille-debut+2;iFiltr++)		// /!\ somme[i] refer to i+debut-2 th image
{
EtatFiltr[iFiltr-1]=0;

if(iFiltr==1)	//first image
{// if it is not a local max
if(somme[iFiltr-1]<somme[iFiltr])
{
	EtatFiltr[iFiltr-1]=1;
	
}		
else ImEffaFiltr++;
}

if(iFiltr==taille-debut+1)	//last image
{
if(somme[iFiltr-1]<somme[iFiltr-2])
{
	EtatFiltr[iFiltr-1]=1;
	
}
else ImEffaFiltr++;
}

if((iFiltr>1)&&(iFiltr<taille-debut+1)) //each others images
{
if((somme[iFiltr-1]<somme[iFiltr-2])||(somme[iFiltr-1]<somme[iFiltr]))
{
	EtatFiltr[iFiltr-1]=1;
	
}
else ImEffaFiltr++;
}

if (EtatFiltr[iFiltr-1]==0) drapeau="REMOVED";

if (EtatFiltr[iFiltr-1]==1) drapeau="RETAINED";
print ("Filter 3 neighbors, single pass, image =  ", iFiltr-1, "   ", somme[iFiltr-1], "  EtatFiltr =  ", EtatFiltr[iFiltr-1], "   ", drapeau);

}	//End of loop for iFiltr


// Second pass //
if(doublepass==true)
{
NbImagebis=taille-debut+1-ImEffaFiltr;
i0=-1;
deuxfiltr=newArray(NbImagebis);
for(i=0;i<taille-debut+1;i++)
{if(EtatFiltr[i]==1) 
{i0++;
//deuxfiltr[i0]=i+debut-1;
deuxfiltr[i0]=i;
}
}

for(i=0;i<NbImagebis;i++)
{
if(i==0)	//first image
{// if it is not a local max
if((somme[deuxfiltr[i]]>somme[deuxfiltr[i+1]]))
{EtatFiltr[deuxfiltr[i]]=0;
ImEffaFiltr++;}
}

if(i==NbImagebis-1)	//last image
{
if((somme[deuxfiltr[i]]>somme[deuxfiltr[i-1]]))
{EtatFiltr[deuxfiltr[i]]=0;
ImEffaFiltr++;}
}

if((i>0)&&(i<NbImagebis-1)) //each others images
{
if((somme[deuxfiltr[i]]>somme[deuxfiltr[i-1]])&&(somme[deuxfiltr[i]]>somme[deuxfiltr[i+1]]))
{EtatFiltr[deuxfiltr[i]]=0;
ImEffaFiltr++;}
}	


if (EtatFiltr[deuxfiltr[i]]==0) drapeau="REMOVED";
if (EtatFiltr[deuxfiltr[i]]==1) drapeau="RETAINED";
print ("Filter 3 neighbors, double pass, image =  ", deuxfiltr[i], "   ", somme[deuxfiltr[i]], "  EtatFiltr =  ", EtatFiltr[deuxfiltr[i]], "   ", drapeau);


}//End of loop for i


}//End of double pass

}	//End of if((r==3)&&(Filtrage3==true))


if((r==5)&&(Filtrage5==true))
{
for(iFiltr=1;iFiltr<taille-debut+2;iFiltr++)		// /!\ somme[i] refer to i+debut-2 th image
{
EtatFiltr[iFiltr-1]=0;

if(iFiltr==1)	//first image
{// if it is not a local max
if((somme[iFiltr-1]<somme[iFiltr])||(somme[iFiltr-1]<somme[iFiltr+1]))
{
	EtatFiltr[iFiltr-1]=1;
	
}
else ImEffaFiltr++;
}

if(iFiltr==2)	//second image
{
if((somme[iFiltr-1]<somme[iFiltr-2])||(somme[iFiltr-1]<somme[iFiltr])||(somme[iFiltr-1]<somme[iFiltr+1]))
{
	EtatFiltr[iFiltr-1]=1;
	
}
else ImEffaFiltr++;
}

if(iFiltr==taille-debut)	//next to last image
{
if((somme[iFiltr-1]<somme[iFiltr-3])||(somme[iFiltr-1]<somme[iFiltr-2])||(somme[iFiltr-1]<somme[iFiltr]))
{
	EtatFiltr[iFiltr-1]=1;
	
}
else ImEffaFiltr++;
}

if(iFiltr==taille-debut+1)	//last image
{
if((somme[iFiltr-1]<somme[iFiltr-3])||(somme[iFiltr-1]<somme[iFiltr-2]))
{
	EtatFiltr[iFiltr-1]=1;
	
}
else ImEffaFiltr++;
}

if((iFiltr>2)&&(iFiltr<taille-debut)) //each others images
{
if((somme[iFiltr-1]<somme[iFiltr-3])||(somme[iFiltr-1]<somme[iFiltr-2])||(somme[iFiltr-1]<somme[iFiltr])||(somme[iFiltr-1]<somme[iFiltr+1]))
{
	EtatFiltr[iFiltr-1]=1;
	
}
else ImEffaFiltr++;
}

if (EtatFiltr[iFiltr-1]==0) drapeau="REMOVED";

if (EtatFiltr[iFiltr-1]==1) drapeau="RETAINED";
print ("Filter 5 neighbors, single pass, image =  ", iFiltr-1, "   ", somme[iFiltr-1], "  EtatFiltr =  ", EtatFiltr[iFiltr-1], "   ", drapeau);

}	//End of loop for iFiltr

// Second pass //
if(doublepass==true)
{
NbImagebis=taille-debut+1-ImEffaFiltr;
i0=-1;
deuxfiltr=newArray(NbImagebis);
for(i=0;i<taille-debut+1;i++)
{if(EtatFiltr[i]==1) 
{i0++;
//deuxfiltr[i0]=i+debut-1;
deuxfiltr[i0]=i;
}
}

for(i=0;i<NbImagebis;i++)
{
if(i==0)	//first image
{// if it is not a local max
if((somme[deuxfiltr[i]]>somme[deuxfiltr[i+1]])&&(somme[deuxfiltr[i]]>somme[deuxfiltr[i+2]]))
{EtatFiltr[deuxfiltr[i]]=0;
ImEffaFiltr++;}
}

if(i==1)	//second image
{// if it is not a local max
if((somme[deuxfiltr[i]]>somme[deuxfiltr[i-1]])&&(somme[deuxfiltr[i]]>somme[deuxfiltr[i+1]])&&(somme[deuxfiltr[i]]>somme[deuxfiltr[i+2]]))
{EtatFiltr[deuxfiltr[i]]=0;
ImEffaFiltr++;}
}

if(i==NbImagebis-2)	//next to last image
{// if it is not a local max
if((somme[deuxfiltr[i]]>somme[deuxfiltr[i-2]])&&(somme[deuxfiltr[i]]>somme[deuxfiltr[i-1]])&&(somme[deuxfiltr[i]]>somme[deuxfiltr[i+1]]))
{EtatFiltr[deuxfiltr[i]]=0;
ImEffaFiltr++;}
}

if(i==NbImagebis-1)	//last image
{
if((somme[deuxfiltr[i]]>somme[deuxfiltr[i-2]])&&(somme[deuxfiltr[i]]>somme[deuxfiltr[i-1]]))
{EtatFiltr[deuxfiltr[i]]=0;
ImEffaFiltr++;}
}

if((i>1)&&(i<NbImagebis-2)) //each others images
{
if((somme[deuxfiltr[i]]>somme[deuxfiltr[i-2]])&&(somme[deuxfiltr[i]]>somme[deuxfiltr[i-1]])&&(somme[deuxfiltr[i]]>somme[deuxfiltr[i+1]])&&(somme[deuxfiltr[i]]>somme[deuxfiltr[i+2]]))
{EtatFiltr[deuxfiltr[i]]=0;
ImEffaFiltr++;}
}	

if (EtatFiltr[deuxfiltr[i]]==0) drapeau="REMOVED";
if (EtatFiltr[deuxfiltr[i]]==1) drapeau="RETAINED";
print ("Filter 5 neighbors, double pass, image =  ", deuxfiltr[i], "   ", somme[deuxfiltr[i]], "  EtatFiltr =  ", EtatFiltr[deuxfiltr[i]], "   ", drapeau);


}//End of loop for i
}//End of double pass

}//End of if((r==5)&&(Filtrage5==true))


if((r==7)&&(Filtrage7==true))
{
for(iFiltr=1;iFiltr<taille-debut+2;iFiltr++)		// /!\ somme[i] -> "i-1"th image
{
EtatFiltr[iFiltr-1]=0;

if(iFiltr==1)	//First image
{
if((somme[iFiltr-1]<somme[iFiltr])||(somme[iFiltr-1]<somme[iFiltr+1])||(somme[iFiltr-1]<somme[iFiltr+2]))
{
	EtatFiltr[iFiltr-1]=1;
	
}
else ImEffaFiltr++;
}

if(iFiltr==2)	//Second image
{
if((somme[iFiltr-1]<somme[iFiltr-2])||(somme[iFiltr-1]<somme[iFiltr])||(somme[iFiltr-1]<somme[iFiltr+1])||(somme[iFiltr-1]<somme[iFiltr+2]))
{
	EtatFiltr[iFiltr-1]=1;
	
}
else ImEffaFiltr++;
}

if(iFiltr==3)	//Third image
{
if((somme[iFiltr-1]<somme[iFiltr-3])||(somme[iFiltr-1]<somme[iFiltr-2])||(somme[iFiltr-1]<somme[iFiltr])||(somme[iFiltr-1]<somme[iFiltr+1])||(somme[iFiltr-1]<somme[iFiltr+2]))
{
	EtatFiltr[iFiltr-1]=1;
	
}
else ImEffaFiltr++;
}

if(iFiltr==taille-debut-1)	//next to next to last image
{
if((somme[iFiltr-1]<somme[iFiltr-4])||(somme[iFiltr-1]<somme[iFiltr-3])||(somme[iFiltr-1]<somme[iFiltr-2])||(somme[iFiltr-1]<somme[iFiltr])||(somme[iFiltr-1]<somme[iFiltr+1]))
{
	EtatFiltr[iFiltr-1]=1;
	
}
else ImEffaFiltr++;
}

if(iFiltr==taille-debut)	//next to last image
{
if((somme[iFiltr-1]<somme[iFiltr-4])||(somme[iFiltr-1]<somme[iFiltr-3])||(somme[iFiltr-1]<somme[iFiltr-2])||(somme[iFiltr-1]<somme[iFiltr]))
{
	EtatFiltr[iFiltr-1]=1;
	
}
else ImEffaFiltr++;
}

if(iFiltr==taille-debut+1)	//last image
{
if((somme[iFiltr-1]<somme[iFiltr-4])||(somme[iFiltr-1]<somme[iFiltr-3])||(somme[iFiltr-1]<somme[iFiltr-2]))
{
	EtatFiltr[iFiltr-1]=1;
	
}
else ImEffaFiltr++;
}

if((iFiltr>3)&&(iFiltr<taille-debut-1))	//others images
{
if((somme[iFiltr-1]<somme[iFiltr-4])||(somme[iFiltr-1]<somme[iFiltr-3])||(somme[iFiltr-1]<somme[iFiltr-2])||(somme[iFiltr-1]<somme[iFiltr])||(somme[iFiltr-1]<somme[iFiltr+1])||(somme[iFiltr-1]<somme[iFiltr+2]))
{
	EtatFiltr[iFiltr-1]=1;
	
}
else ImEffaFiltr++;
}	

if (EtatFiltr[iFiltr-1]==0) drapeau="REMOVED";

if (EtatFiltr[iFiltr-1]==1) drapeau="RETAINED";
print ("Filter 7 neighbors, single pass, image =  ", iFiltr-1, "   ", somme[iFiltr-1], "  EtatFiltr =  ", EtatFiltr[iFiltr-1], "   ", drapeau);

}//Fin de la boucle for iFiltr


// Second pass //
if(doublepass==true)
{
NbImagebis=taille-debut+1-ImEffaFiltr;
i0=-1;
deuxfiltr=newArray(NbImagebis);
for(i=0;i<taille-debut+1;i++)
{if(EtatFiltr[i]==1) 
{i0++;
//deuxfiltr[i0]=i+debut-1;
deuxfiltr[i0]=i;
}
}

for(i=0;i<NbImagebis;i++)
{
if(i==0)	//first image
{// if it is not a local max
if((somme[deuxfiltr[i]]>somme[deuxfiltr[i+1]])&&(somme[deuxfiltr[i]]>somme[deuxfiltr[i+2]])&&(somme[deuxfiltr[i]]>somme[deuxfiltr[i+3]]))
{EtatFiltr[deuxfiltr[i]]=0;
ImEffaFiltr++;}
}

if(i==1)	//second image
{// if it is not a local max
if((somme[deuxfiltr[i]]>somme[deuxfiltr[i-1]])&&(somme[deuxfiltr[i]]>somme[deuxfiltr[i+1]])&&(somme[deuxfiltr[i]]>somme[deuxfiltr[i+2]])&&(somme[deuxfiltr[i]]>somme[deuxfiltr[i+3]]))
{EtatFiltr[deuxfiltr[i]]=0;
ImEffaFiltr++;}
}

if(i==2)	//third image
{// if it is not a local max
if((somme[deuxfiltr[i]]>somme[deuxfiltr[i-2]])&&(somme[deuxfiltr[i]]>somme[deuxfiltr[i-1]])&&(somme[deuxfiltr[i]]>somme[deuxfiltr[i+1]])&&(somme[deuxfiltr[i]]>somme[deuxfiltr[i+2]])&&(somme[deuxfiltr[i]]>somme[deuxfiltr[i+3]]))
{EtatFiltr[deuxfiltr[i]]=0;
ImEffaFiltr++;}
}

if(i==NbImagebis-3)	//next to next to last image
{// if it is not a local max
if((somme[deuxfiltr[i]]>somme[deuxfiltr[i-3]])&&(somme[deuxfiltr[i]]>somme[deuxfiltr[i-2]])&&(somme[deuxfiltr[i]]>somme[deuxfiltr[i-1]])&&(somme[deuxfiltr[i]]>somme[deuxfiltr[i+1]])&&(somme[deuxfiltr[i]]>somme[deuxfiltr[i+2]]))
{EtatFiltr[deuxfiltr[i]]=0;
ImEffaFiltr++;}
}

if(i==NbImagebis-2)	//next to last image
{// if it is not a local max
if((somme[deuxfiltr[i]]>somme[deuxfiltr[i-3]])&&(somme[deuxfiltr[i]]>somme[deuxfiltr[i-2]])&&(somme[deuxfiltr[i]]>somme[deuxfiltr[i-1]])&&(somme[deuxfiltr[i]]>somme[deuxfiltr[i+1]]))
{EtatFiltr[deuxfiltr[i]]=0;
ImEffaFiltr++;}
}

if(i==NbImagebis-1)	//last image
{
if((somme[deuxfiltr[i]]>somme[deuxfiltr[i-3]])&&(somme[deuxfiltr[i]]>somme[deuxfiltr[i-2]])&&(somme[deuxfiltr[i]]>somme[deuxfiltr[i-1]]))
{EtatFiltr[deuxfiltr[i]]=0;
ImEffaFiltr++;}
}


if((i>2)&&(i<NbImagebis-3)) //each others images
{
if((somme[deuxfiltr[i]]>somme[deuxfiltr[i-3]])&&(somme[deuxfiltr[i]]>somme[deuxfiltr[i-2]])&&(somme[deuxfiltr[i]]>somme[deuxfiltr[i-1]])&&(somme[deuxfiltr[i]]>somme[deuxfiltr[i+1]])&&(somme[deuxfiltr[i]]>somme[deuxfiltr[i+2]])&&(somme[deuxfiltr[i]]>somme[deuxfiltr[i+3]]))
{EtatFiltr[deuxfiltr[i]]=0;
ImEffaFiltr++;}
}	

if (EtatFiltr[deuxfiltr[i]]==0) drapeau="REMOVED";
if (EtatFiltr[deuxfiltr[i]]==1) drapeau="RETAINED";
print ("Filter 7 neighbors, double pass, image =  ", deuxfiltr[i], "   ", somme[deuxfiltr[i]], "  EtatFiltr =  ", EtatFiltr[deuxfiltr[i]], "   ", drapeau);


}//End of loop for i
}//End of if double pass

}//End of if((r==7)&&(Filtrage7==true))


/////////////////////////////////////////////////////////////////////////////////

if((r==9)&&(Filtrage9==true))
{
for(iFiltr=1;iFiltr<taille-debut+2;iFiltr++)		// /!\ somme[i] -> "i-1"th image
{
EtatFiltr[iFiltr-1]=0;

if(iFiltr==1)	//First image
{
if((somme[iFiltr-1]<somme[iFiltr])||(somme[iFiltr-1]<somme[iFiltr+1])||(somme[iFiltr-1]<somme[iFiltr+2])||(somme[iFiltr-1]<somme[iFiltr+3]))
{
	EtatFiltr[iFiltr-1]=1;
	
}
else ImEffaFiltr++;
}

if(iFiltr==2)	//Second image
{
if((somme[iFiltr-1]<somme[iFiltr-2])||(somme[iFiltr-1]<somme[iFiltr])||(somme[iFiltr-1]<somme[iFiltr+1])||(somme[iFiltr-1]<somme[iFiltr+2])||(somme[iFiltr-1]<somme[iFiltr+3]))
{
	EtatFiltr[iFiltr-1]=1;
	
}
else ImEffaFiltr++;
}

if(iFiltr==3)	//Third image
{
if((somme[iFiltr-1]<somme[iFiltr-3])||(somme[iFiltr-1]<somme[iFiltr-2])||(somme[iFiltr-1]<somme[iFiltr])||(somme[iFiltr-1]<somme[iFiltr+1])||(somme[iFiltr-1]<somme[iFiltr+2])||(somme[iFiltr-1]<somme[iFiltr+3]))
{
	EtatFiltr[iFiltr-1]=1;
	
}
else ImEffaFiltr++;
}

if(iFiltr==4)	//4th image
{
if((somme[iFiltr-1]<somme[iFiltr-4])||(somme[iFiltr-1]<somme[iFiltr-3])||(somme[iFiltr-1]<somme[iFiltr-2])||(somme[iFiltr-1]<somme[iFiltr])||(somme[iFiltr-1]<somme[iFiltr+1])||(somme[iFiltr-1]<somme[iFiltr+2])||(somme[iFiltr-1]<somme[iFiltr+3]))
{
	EtatFiltr[iFiltr-1]=1;
	
}
else ImEffaFiltr++;
}

if(iFiltr==taille-debut-2)	//next to next to next to last image
{
if((somme[iFiltr-1]<somme[iFiltr-5])||(somme[iFiltr-1]<somme[iFiltr-4])||(somme[iFiltr-1]<somme[iFiltr-3])||(somme[iFiltr-1]<somme[iFiltr-2])||(somme[iFiltr-1]<somme[iFiltr])||(somme[iFiltr-1]<somme[iFiltr+1])||(somme[iFiltr-1]<somme[iFiltr+2]))
{
	EtatFiltr[iFiltr-1]=1;
	
}
else ImEffaFiltr++;
}

if(iFiltr==taille-debut-1)	//next to next to last image
{
if((somme[iFiltr-1]<somme[iFiltr-5])||(somme[iFiltr-1]<somme[iFiltr-4])||(somme[iFiltr-1]<somme[iFiltr-3])||(somme[iFiltr-1]<somme[iFiltr-2])||(somme[iFiltr-1]<somme[iFiltr])||(somme[iFiltr-1]<somme[iFiltr+1]))
{
	EtatFiltr[iFiltr-1]=1;
	
}
else ImEffaFiltr++;
}

if(iFiltr==taille-debut)	//next to last image
{
if((somme[iFiltr-1]<somme[iFiltr-5])||(somme[iFiltr-1]<somme[iFiltr-4])||(somme[iFiltr-1]<somme[iFiltr-3])||(somme[iFiltr-1]<somme[iFiltr-2])||(somme[iFiltr-1]<somme[iFiltr]))
{
	EtatFiltr[iFiltr-1]=1;
	
}
else ImEffaFiltr++;
}

if(iFiltr==taille-debut+1)	//last image
{
if((somme[iFiltr-1]<somme[iFiltr-5])||(somme[iFiltr-1]<somme[iFiltr-4])||(somme[iFiltr-1]<somme[iFiltr-3])||(somme[iFiltr-1]<somme[iFiltr-2]))
{
	EtatFiltr[iFiltr-1]=1;
	
}
else ImEffaFiltr++;
}

if((iFiltr>4)&&(iFiltr<taille-debut-2))	//each others images
{
if((somme[iFiltr-1]<somme[iFiltr-5])||(somme[iFiltr-1]<somme[iFiltr-4])||(somme[iFiltr-1]<somme[iFiltr-3])||(somme[iFiltr-1]<somme[iFiltr-2])||(somme[iFiltr-1]<somme[iFiltr])||(somme[iFiltr-1]<somme[iFiltr+1])||(somme[iFiltr-1]<somme[iFiltr+2])||(somme[iFiltr-1]<somme[iFiltr+3]))
{
	EtatFiltr[iFiltr-1]=1;
	
}
else ImEffaFiltr++;
}	

if (EtatFiltr[iFiltr-1]==0) drapeau="REMOVED";

if (EtatFiltr[iFiltr-1]==1) drapeau="RETAINED";
print ("Filter 9 neighbors, single pass, image =  ", iFiltr-1, "   ", somme[iFiltr-1], "  EtatFiltr =  ", EtatFiltr[iFiltr-1], "   ", drapeau);

}//Fin de la boucle for iFiltr


// Second pass //
if(doublepass==true)
{
NbImagebis=taille-debut+1-ImEffaFiltr;
i0=-1;
deuxfiltr=newArray(NbImagebis);
for(i=0;i<taille-debut+1;i++)
{if(EtatFiltr[i]==1) 
{i0++;
//deuxfiltr[i0]=i+debut-1;
deuxfiltr[i0]=i;
}
}

for(i=0;i<NbImagebis;i++)
{
if(i==0)	//first image
{// if it is not a local max
if((somme[deuxfiltr[i]]>somme[deuxfiltr[i+1]])&&(somme[deuxfiltr[i]]>somme[deuxfiltr[i+2]])&&(somme[deuxfiltr[i]]>somme[deuxfiltr[i+3]])&&(somme[deuxfiltr[i]]>somme[deuxfiltr[i+4]]))
{EtatFiltr[deuxfiltr[i]]=0;
ImEffaFiltr++;}
}

if(i==1)	//second image
{// if it is not a local max
if((somme[deuxfiltr[i]]>somme[deuxfiltr[i-1]])&&(somme[deuxfiltr[i]]>somme[deuxfiltr[i+1]])&&(somme[deuxfiltr[i]]>somme[deuxfiltr[i+2]])&&(somme[deuxfiltr[i]]>somme[deuxfiltr[i+3]])&&(somme[deuxfiltr[i]]>somme[deuxfiltr[i+4]]))
{EtatFiltr[deuxfiltr[i]]=0;
ImEffaFiltr++;}
}

if(i==2)	//third image
{// if it is not a local max
if((somme[deuxfiltr[i]]>somme[deuxfiltr[i-2]])&&(somme[deuxfiltr[i]]>somme[deuxfiltr[i-1]])&&(somme[deuxfiltr[i]]>somme[deuxfiltr[i+1]])&&(somme[deuxfiltr[i]]>somme[deuxfiltr[i+2]])&&(somme[deuxfiltr[i]]>somme[deuxfiltr[i+3]])&&(somme[deuxfiltr[i]]>somme[deuxfiltr[i+4]]))
{EtatFiltr[deuxfiltr[i]]=0;
ImEffaFiltr++;}
}

if(i==3)	//4th image
{// if it is not a local max
if((somme[deuxfiltr[i]]>somme[deuxfiltr[i-3]])&&(somme[deuxfiltr[i]]>somme[deuxfiltr[i-2]])&&(somme[deuxfiltr[i]]>somme[deuxfiltr[i-1]])&&(somme[deuxfiltr[i]]>somme[deuxfiltr[i+1]])&&(somme[deuxfiltr[i]]>somme[deuxfiltr[i+2]])&&(somme[deuxfiltr[i]]>somme[deuxfiltr[i+3]])&&(somme[deuxfiltr[i]]>somme[deuxfiltr[i+4]]))
{EtatFiltr[deuxfiltr[i]]=0;
ImEffaFiltr++;}
}

if(i==NbImagebis-4)	//next to next to next to last image
{// if it is not a local max
if((somme[deuxfiltr[i]]>somme[deuxfiltr[i-4]])&&(somme[deuxfiltr[i]]>somme[deuxfiltr[i-3]])&&(somme[deuxfiltr[i]]>somme[deuxfiltr[i-2]])&&(somme[deuxfiltr[i]]>somme[deuxfiltr[i-1]])&&(somme[deuxfiltr[i]]>somme[deuxfiltr[i+1]])&&(somme[deuxfiltr[i]]>somme[deuxfiltr[i+2]])&&(somme[deuxfiltr[i]]>somme[deuxfiltr[i+3]]))
{EtatFiltr[deuxfiltr[i]]=0;
ImEffaFiltr++;}
}

if(i==NbImagebis-3)	//next to next to last image
{// if it is not a local max
if((somme[deuxfiltr[i]]>somme[deuxfiltr[i-4]])&&(somme[deuxfiltr[i]]>somme[deuxfiltr[i-3]])&&(somme[deuxfiltr[i]]>somme[deuxfiltr[i-2]])&&(somme[deuxfiltr[i]]>somme[deuxfiltr[i-1]])&&(somme[deuxfiltr[i]]>somme[deuxfiltr[i+1]])&&(somme[deuxfiltr[i]]>somme[deuxfiltr[i+2]]))
{EtatFiltr[deuxfiltr[i]]=0;
ImEffaFiltr++;}
}

if(i==NbImagebis-2)	//next to last image
{// if it is not a local max
if((somme[deuxfiltr[i]]>somme[deuxfiltr[i-4]])&&(somme[deuxfiltr[i]]>somme[deuxfiltr[i-3]])&&(somme[deuxfiltr[i]]>somme[deuxfiltr[i-2]])&&(somme[deuxfiltr[i]]>somme[deuxfiltr[i-1]])&&(somme[deuxfiltr[i]]>somme[deuxfiltr[i+1]]))
{EtatFiltr[deuxfiltr[i]]=0;
ImEffaFiltr++;}
}

if(i==NbImagebis-1)	//last image
{
if((somme[deuxfiltr[i]]>somme[deuxfiltr[i-4 ]])&&(somme[deuxfiltr[i]]>somme[deuxfiltr[i-3]])&&(somme[deuxfiltr[i]]>somme[deuxfiltr[i-2]])&&(somme[deuxfiltr[i]]>somme[deuxfiltr[i-1]]))
{EtatFiltr[deuxfiltr[i]]=0;
ImEffaFiltr++;}
}


if((i>3)&&(i<NbImagebis-4)) //each others images
{
if((somme[deuxfiltr[i]]>somme[deuxfiltr[i-4]])&&(somme[deuxfiltr[i]]>somme[deuxfiltr[i-3]])&&(somme[deuxfiltr[i]]>somme[deuxfiltr[i-2]])&&(somme[deuxfiltr[i]]>somme[deuxfiltr[i-1]])&&(somme[deuxfiltr[i]]>somme[deuxfiltr[i+1]])&&(somme[deuxfiltr[i]]>somme[deuxfiltr[i+2]])&&(somme[deuxfiltr[i]]>somme[deuxfiltr[i+3]])&&(somme[deuxfiltr[i]]>somme[deuxfiltr[i+4]]))
{EtatFiltr[deuxfiltr[i]]=0;
ImEffaFiltr++;}
}	

if (EtatFiltr[deuxfiltr[i]]==0) drapeau="REMOVED";
if (EtatFiltr[deuxfiltr[i]]==1) drapeau="RETAINED";
print ("Filter 9 neighbors, double pass, image =  ", deuxfiltr[i], "   ", somme[deuxfiltr[i]], "  EtatFiltr =  ", EtatFiltr[deuxfiltr[i]], "   ", drapeau);


}//End of loop for i
}//End of if double pass

}//End of if((r==9)&&(Filtrage9==true))


/////////////////////////////////////////////////////////////////////////////////

if((r==11)&&(Filtrage11==true))
{
for(iFiltr=1;iFiltr<taille-debut+2;iFiltr++)		// /!\ somme[i] -> "i-1"th image
{
EtatFiltr[iFiltr-1]=0;

if(iFiltr==1)	//First image
{
if((somme[iFiltr-1]<somme[iFiltr])||(somme[iFiltr-1]<somme[iFiltr+1])||(somme[iFiltr-1]<somme[iFiltr+2])||(somme[iFiltr-1]<somme[iFiltr+3])||(somme[iFiltr-1]<somme[iFiltr+4]))
{
	EtatFiltr[iFiltr-1]=1;
	
}
else ImEffaFiltr++;
}

if(iFiltr==2)	//Second image
{
if((somme[iFiltr-1]<somme[iFiltr-2])||(somme[iFiltr-1]<somme[iFiltr])||(somme[iFiltr-1]<somme[iFiltr+1])||(somme[iFiltr-1]<somme[iFiltr+2])||(somme[iFiltr-1]<somme[iFiltr+3])||(somme[iFiltr-1]<somme[iFiltr+4]))
{
	EtatFiltr[iFiltr-1]=1;
	
}
else ImEffaFiltr++;
}

if(iFiltr==3)	//Third image
{
if((somme[iFiltr-1]<somme[iFiltr-3])||(somme[iFiltr-1]<somme[iFiltr-2])||(somme[iFiltr-1]<somme[iFiltr])||(somme[iFiltr-1]<somme[iFiltr+1])||(somme[iFiltr-1]<somme[iFiltr+2])||(somme[iFiltr-1]<somme[iFiltr+3])||(somme[iFiltr-1]<somme[iFiltr+4]))
{
	EtatFiltr[iFiltr-1]=1;
	
}
else ImEffaFiltr++;
}

if(iFiltr==4)	//4th image
{
if((somme[iFiltr-1]<somme[iFiltr-4])||(somme[iFiltr-1]<somme[iFiltr-3])||(somme[iFiltr-1]<somme[iFiltr-2])||(somme[iFiltr-1]<somme[iFiltr])||(somme[iFiltr-1]<somme[iFiltr+1])||(somme[iFiltr-1]<somme[iFiltr+2])||(somme[iFiltr-1]<somme[iFiltr+3])||(somme[iFiltr-1]<somme[iFiltr+4]))
{
	EtatFiltr[iFiltr-1]=1;
	
}
else ImEffaFiltr++;
}

if(iFiltr==5)	//5th image
{
if((somme[iFiltr-1]<somme[iFiltr-5])||(somme[iFiltr-1]<somme[iFiltr-4])||(somme[iFiltr-1]<somme[iFiltr-3])||(somme[iFiltr-1]<somme[iFiltr-2])||(somme[iFiltr-1]<somme[iFiltr])||(somme[iFiltr-1]<somme[iFiltr+1])||(somme[iFiltr-1]<somme[iFiltr+2])||(somme[iFiltr-1]<somme[iFiltr+3])||(somme[iFiltr-1]<somme[iFiltr+4]))
{
	EtatFiltr[iFiltr-1]=1;
	
}
else ImEffaFiltr++;
}

if(iFiltr==taille-debut-3)	//next to next to next to next to last image
{
if((somme[iFiltr-1]<somme[iFiltr-6])||(somme[iFiltr-1]<somme[iFiltr-5])||(somme[iFiltr-1]<somme[iFiltr-4])||(somme[iFiltr-1]<somme[iFiltr-3])||(somme[iFiltr-1]<somme[iFiltr-2])||(somme[iFiltr-1]<somme[iFiltr])||(somme[iFiltr-1]<somme[iFiltr+1])||(somme[iFiltr-1]<somme[iFiltr+2])||(somme[iFiltr-1]<somme[iFiltr+3]))
{
	EtatFiltr[iFiltr-1]=1;
	
}
else ImEffaFiltr++;
}

if(iFiltr==taille-debut-2)	//next to next to next to last image
{
if((somme[iFiltr-1]<somme[iFiltr-6])||(somme[iFiltr-1]<somme[iFiltr-5])||(somme[iFiltr-1]<somme[iFiltr-4])||(somme[iFiltr-1]<somme[iFiltr-3])||(somme[iFiltr-1]<somme[iFiltr-2])||(somme[iFiltr-1]<somme[iFiltr])||(somme[iFiltr-1]<somme[iFiltr+1])||(somme[iFiltr-1]<somme[iFiltr+2]))
{
	EtatFiltr[iFiltr-1]=1;
	
}
else ImEffaFiltr++;
}

if(iFiltr==taille-debut-1)	//next to next to last image
{
if((somme[iFiltr-1]<somme[iFiltr-6])||(somme[iFiltr-1]<somme[iFiltr-5])||(somme[iFiltr-1]<somme[iFiltr-4])||(somme[iFiltr-1]<somme[iFiltr-3])||(somme[iFiltr-1]<somme[iFiltr-2])||(somme[iFiltr-1]<somme[iFiltr])||(somme[iFiltr-1]<somme[iFiltr+1]))
{
	EtatFiltr[iFiltr-1]=1;
	
}
else ImEffaFiltr++;
}

if(iFiltr==taille-debut)	//next to last image
{
if((somme[iFiltr-1]<somme[iFiltr-6])||(somme[iFiltr-1]<somme[iFiltr-5])||(somme[iFiltr-1]<somme[iFiltr-4])||(somme[iFiltr-1]<somme[iFiltr-3])||(somme[iFiltr-1]<somme[iFiltr-2])||(somme[iFiltr-1]<somme[iFiltr]))
{
	EtatFiltr[iFiltr-1]=1;
	
}
else ImEffaFiltr++;
}

if(iFiltr==taille-debut+1)	//last image
{
if((somme[iFiltr-1]<somme[iFiltr-6])||(somme[iFiltr-1]<somme[iFiltr-5])||(somme[iFiltr-1]<somme[iFiltr-4])||(somme[iFiltr-1]<somme[iFiltr-3])||(somme[iFiltr-1]<somme[iFiltr-2]))
{
	EtatFiltr[iFiltr-1]=1;
	
}
else ImEffaFiltr++;
}

if((iFiltr>5)&&(iFiltr<taille-debut-3))	//each others images
{
if((somme[iFiltr-1]<somme[iFiltr-6])||(somme[iFiltr-1]<somme[iFiltr-5])||(somme[iFiltr-1]<somme[iFiltr-4])||(somme[iFiltr-1]<somme[iFiltr-3])||(somme[iFiltr-1]<somme[iFiltr-2])||(somme[iFiltr-1]<somme[iFiltr])||(somme[iFiltr-1]<somme[iFiltr+1])||(somme[iFiltr-1]<somme[iFiltr+2])||(somme[iFiltr-1]<somme[iFiltr+3])||(somme[iFiltr-1]<somme[iFiltr+4]))
{
	EtatFiltr[iFiltr-1]=1;
	
}
else ImEffaFiltr++;
}	

if (EtatFiltr[iFiltr-1]==0) drapeau="REMOVED";

if (EtatFiltr[iFiltr-1]==1) drapeau="RETAINED";
print ("Filter 11 neighbors, single pass, image =  ", iFiltr-1, "   ", somme[iFiltr-1], "  EtatFiltr =  ", EtatFiltr[iFiltr-1], "   ", drapeau);

}//Fin de la boucle for iFiltr


// Second pass //
if(doublepass==true)
{
NbImagebis=taille-debut+1-ImEffaFiltr;
i0=-1;
deuxfiltr=newArray(NbImagebis);
for(i=0;i<taille-debut+1;i++)
{if(EtatFiltr[i]==1) 
{i0++;
//deuxfiltr[i0]=i+debut-1;
deuxfiltr[i0]=i;
}
}

for(i=0;i<NbImagebis;i++)
{
if(i==0)	//first image
{// if it is not a local max
if((somme[deuxfiltr[i]]>somme[deuxfiltr[i+1]])&&(somme[deuxfiltr[i]]>somme[deuxfiltr[i+2]])&&(somme[deuxfiltr[i]]>somme[deuxfiltr[i+3]])&&(somme[deuxfiltr[i]]>somme[deuxfiltr[i+4]])&&(somme[deuxfiltr[i]]>somme[deuxfiltr[i+5]]))
{EtatFiltr[deuxfiltr[i]]=0;
ImEffaFiltr++;}
}

if(i==1)	//second image
{// if it is not a local max
if((somme[deuxfiltr[i]]>somme[deuxfiltr[i-1]])&&(somme[deuxfiltr[i]]>somme[deuxfiltr[i+1]])&&(somme[deuxfiltr[i]]>somme[deuxfiltr[i+2]])&&(somme[deuxfiltr[i]]>somme[deuxfiltr[i+3]])&&(somme[deuxfiltr[i]]>somme[deuxfiltr[i+4]])&&(somme[deuxfiltr[i]]>somme[deuxfiltr[i+5]]))
{EtatFiltr[deuxfiltr[i]]=0;
ImEffaFiltr++;}
}

if(i==2)	//third image
{// if it is not a local max
if((somme[deuxfiltr[i]]>somme[deuxfiltr[i-2]])&&(somme[deuxfiltr[i]]>somme[deuxfiltr[i-1]])&&(somme[deuxfiltr[i]]>somme[deuxfiltr[i+1]])&&(somme[deuxfiltr[i]]>somme[deuxfiltr[i+2]])&&(somme[deuxfiltr[i]]>somme[deuxfiltr[i+3]])&&(somme[deuxfiltr[i]]>somme[deuxfiltr[i+4]])&&(somme[deuxfiltr[i]]>somme[deuxfiltr[i+5]]))
{EtatFiltr[deuxfiltr[i]]=0;
ImEffaFiltr++;}
}

if(i==3)	//4th image
{// if it is not a local max
if((somme[deuxfiltr[i]]>somme[deuxfiltr[i-3]])&&(somme[deuxfiltr[i]]>somme[deuxfiltr[i-2]])&&(somme[deuxfiltr[i]]>somme[deuxfiltr[i-1]])&&(somme[deuxfiltr[i]]>somme[deuxfiltr[i+1]])&&(somme[deuxfiltr[i]]>somme[deuxfiltr[i+2]])&&(somme[deuxfiltr[i]]>somme[deuxfiltr[i+3]])&&(somme[deuxfiltr[i]]>somme[deuxfiltr[i+4]])&&(somme[deuxfiltr[i]]>somme[deuxfiltr[i+5]]))
{EtatFiltr[deuxfiltr[i]]=0;
ImEffaFiltr++;}
}

if(i==4)	//5th image
{// if it is not a local max
if((somme[deuxfiltr[i]]>somme[deuxfiltr[i-4]])&&(somme[deuxfiltr[i]]>somme[deuxfiltr[i-3]])&&(somme[deuxfiltr[i]]>somme[deuxfiltr[i-2]])&&(somme[deuxfiltr[i]]>somme[deuxfiltr[i-1]])&&(somme[deuxfiltr[i]]>somme[deuxfiltr[i+1]])&&(somme[deuxfiltr[i]]>somme[deuxfiltr[i+2]])&&(somme[deuxfiltr[i]]>somme[deuxfiltr[i+3]])&&(somme[deuxfiltr[i]]>somme[deuxfiltr[i+4]])&&(somme[deuxfiltr[i]]>somme[deuxfiltr[i+5]]))
{EtatFiltr[deuxfiltr[i]]=0;
ImEffaFiltr++;}
}

if(i==NbImagebis-5)	//next to next to next to next to last image
{// if it is not a local max
if((somme[deuxfiltr[i]]>somme[deuxfiltr[i-5]])&&(somme[deuxfiltr[i]]>somme[deuxfiltr[i-4]])&&(somme[deuxfiltr[i]]>somme[deuxfiltr[i-3]])&&(somme[deuxfiltr[i]]>somme[deuxfiltr[i-2]])&&(somme[deuxfiltr[i]]>somme[deuxfiltr[i-1]])&&(somme[deuxfiltr[i]]>somme[deuxfiltr[i+1]])&&(somme[deuxfiltr[i]]>somme[deuxfiltr[i+2]])&&(somme[deuxfiltr[i]]>somme[deuxfiltr[i+3]])&&(somme[deuxfiltr[i]]>somme[deuxfiltr[i+4]]))
{EtatFiltr[deuxfiltr[i]]=0;
ImEffaFiltr++;}
}

if(i==NbImagebis-4)	//next to next to next to last image
{// if it is not a local max
if((somme[deuxfiltr[i]]>somme[deuxfiltr[i-5]])&&(somme[deuxfiltr[i]]>somme[deuxfiltr[i-4]])&&(somme[deuxfiltr[i]]>somme[deuxfiltr[i-3]])&&(somme[deuxfiltr[i]]>somme[deuxfiltr[i-2]])&&(somme[deuxfiltr[i]]>somme[deuxfiltr[i-1]])&&(somme[deuxfiltr[i]]>somme[deuxfiltr[i+1]])&&(somme[deuxfiltr[i]]>somme[deuxfiltr[i+2]])&&(somme[deuxfiltr[i]]>somme[deuxfiltr[i+3]]))
{EtatFiltr[deuxfiltr[i]]=0;
ImEffaFiltr++;}
}

if(i==NbImagebis-3)	//next to next to last image
{// if it is not a local max
if((somme[deuxfiltr[i]]>somme[deuxfiltr[i-5]])&&(somme[deuxfiltr[i]]>somme[deuxfiltr[i-4]])&&(somme[deuxfiltr[i]]>somme[deuxfiltr[i-3]])&&(somme[deuxfiltr[i]]>somme[deuxfiltr[i-2]])&&(somme[deuxfiltr[i]]>somme[deuxfiltr[i-1]])&&(somme[deuxfiltr[i]]>somme[deuxfiltr[i+1]])&&(somme[deuxfiltr[i]]>somme[deuxfiltr[i+2]]))
{EtatFiltr[deuxfiltr[i]]=0;
ImEffaFiltr++;}
}

if(i==NbImagebis-2)	//next to last image
{// if it is not a local max
if((somme[deuxfiltr[i]]>somme[deuxfiltr[i-5]])&&(somme[deuxfiltr[i]]>somme[deuxfiltr[i-4]])&&(somme[deuxfiltr[i]]>somme[deuxfiltr[i-3]])&&(somme[deuxfiltr[i]]>somme[deuxfiltr[i-2]])&&(somme[deuxfiltr[i]]>somme[deuxfiltr[i-1]])&&(somme[deuxfiltr[i]]>somme[deuxfiltr[i+1]]))
{EtatFiltr[deuxfiltr[i]]=0;
ImEffaFiltr++;}
}

if(i==NbImagebis-1)	//last image
{
if((somme[deuxfiltr[i]]>somme[deuxfiltr[i-5]])&&(somme[deuxfiltr[i]]>somme[deuxfiltr[i-4]])&&(somme[deuxfiltr[i]]>somme[deuxfiltr[i-3]])&&(somme[deuxfiltr[i]]>somme[deuxfiltr[i-2]])&&(somme[deuxfiltr[i]]>somme[deuxfiltr[i-1]]))
{EtatFiltr[deuxfiltr[i]]=0;
ImEffaFiltr++;}
}


if((i>4)&&(i<NbImagebis-5)) //each others images
{
if((somme[deuxfiltr[i]]>somme[deuxfiltr[i-5]])&&(somme[deuxfiltr[i]]>somme[deuxfiltr[i-4]])&&(somme[deuxfiltr[i]]>somme[deuxfiltr[i-3]])&&(somme[deuxfiltr[i]]>somme[deuxfiltr[i-2]])&&(somme[deuxfiltr[i]]>somme[deuxfiltr[i-1]])&&(somme[deuxfiltr[i]]>somme[deuxfiltr[i+1]])&&(somme[deuxfiltr[i]]>somme[deuxfiltr[i+2]])&&(somme[deuxfiltr[i]]>somme[deuxfiltr[i+3]])&&(somme[deuxfiltr[i]]>somme[deuxfiltr[i+4]]))
{EtatFiltr[deuxfiltr[i]]=0;
ImEffaFiltr++;}
}	

if (EtatFiltr[deuxfiltr[i]]==0) drapeau="REMOVED";
if (EtatFiltr[deuxfiltr[i]]==1) drapeau="RETAINED";
print ("Filter 11 neighbors, double pass, image =  ", deuxfiltr[i], "   ", somme[deuxfiltr[i]], "  EtatFiltr =  ", EtatFiltr[deuxfiltr[i]], "   ", drapeau);


}//End of loop for i
}//End of if double pass

}//End of if((r==11)&&(Filtrage11==true))


                               


/////////////////
// Shared Part //
/////////////////

NbImagebis=taille-debut+1-ImEffaFiltr;	//Number of images keeping by filter


// Projections //
ContPos=0;
i4bis=0;
kkFramesN=0;
kkFramesT=0;


///////////////////////////////////////////////////////////////////////////////////////////////////////////////////
/////////////////////////Manual display and delete////////////////////////////////////////////////////////////
///////////////////////////////////////////////////////////////////////////////////////////////////////////////////
///////////////////////////////////////////////////////////////////////////////////////////////////////////////////
DISPLAYandDELETE=1; //debug
if(DISPLAYandDELETE==1)
{

/*
// Display Results //
if ((Filtrage3==true)||(Filtrage5==true)||(Filtrage7==true)||(Filtrage9==true)||(Filtrage11==true)) string95="Would you like to display results ("+r+" neighbors filtering)?";
else string95="Would you like to display results from "+Percentile+"% filtering?";
Dialog.create("Display Results");
Dialog.addMessage(string95);
Dialog.addCheckbox("Display filtering", true);
Dialog.addMessage("\n");
Dialog.addCheckbox("Display references", true);
Dialog.show() ;

// GetCheckbox
DISPLAYFILTER=Dialog.getCheckbox();
R=Dialog.getCheckbox();
*/

DISPLAYFILTER=true; // forced display
R=true; // forced display reference


if((DISPLAYFILTER==true)||(R==true))
{
// Display //
if(DISPLAYFILTER==true) 
{
run("Close All");


CONVERSION=newArray(taille-debut+2);
COMPTAGE=0;

for(i4=1;i4<taille-debut+2;i4++)
{
// Open filtered images //	


if(EtatFiltr[i4-1]==1)	
{

COMPTAGE=COMPTAGE+1;
CONVERSION[i4-1]=COMPTAGE;


if(i4+debut-1<10)
{if(UnMix==true) open(adresseUnmix+nom+"00"+i4+debut-1+".tif");
else open(adresse+nom+"00"+i4+debut-1+".tif");}
else 	
{
	if(i4+debut-1<100)	
		{if(UnMix==true) open(adresseUnmix+nom+"0"+i4+debut-1+".tif");
		else open(adresse+nom+"0"+i4+debut-1+".tif");}
	else
		{if(UnMix==true) open(adresseUnmix+nom+i4+debut-1+".tif");
		else open(adresse+nom+i4+debut-1+".tif");}
}
}


if (i4-2>-1)
{
if (CONVERSION[i4-1]==CONVERSION[i4-2]) CONVERSION[i4-1]=0;
}


print ("numero image original =", i4-1, "convertis en =", CONVERSION[i4-1], "COMPTAGE =", COMPTAGE);


}
run("Images to Stack", "name=Filtered title=[] use");
id1=getImageID();
}

if(R==true) 
{
TAILLEDEBUT=taille-debut+1;
if (debut<10) ADRESSEDEBUT=""+adresse+nom+"00"+debut+".tif";
if ((debut<100) && (debut>9)) ADRESSEDEBUT=""+adresse+nom+"0"+debut+".tif";
if (debut>99) ADRESSEDEBUT=""+adresse+nom+debut+".tif";
run("Image Sequence...", "open=[ADRESSEDEBUT] number=TAILLEDEBUT starting=debut increment=1 scale=100 file=[] or=[] sort");
id=getImageID();
}

setBatchMode("exit and display");
run("Tile");
selectImage(id);
doCommand("Start Animation [\\]");
selectImage(id1);
doCommand("Start Animation [\\]");

////////////////////////////
// Delete images (manual) //
////////////////////////////
waitForUser("Watch Results\nThen press ok");
selectImage(id);
close();

if ((Filtrage3==true)||(Filtrage5==true)||(Filtrage7==true)||(Filtrage9==true)||(Filtrage11==true)) string="Would you like to delete some frames manualy ("+r+" neighbors filtering)?";
else string="Would you like to delete some frames manualy (Cutoff filtering)?";
string1="Check to delete";
Dialog.create("Manual Delete");
Dialog.addMessage(string)
Dialog.addCheckbox(string1, true);
Dialog.show() ;
// GetCheckbox
DELETE=Dialog.getCheckbox();

// Delete //
if(DELETE==true)
{
run("Stop Animation");
box=true;
setSlice(1);
run("In");

waitForUser("Move with < or > in the stack\nDELETE the current slice while pressing the SPACE BAR\nBe careful, there is no cancel\n\nWhen you are done, press SHIFT");

 while (isKeyDown("shift") < 1)
{ 

EFFACE=isKeyDown("space");
if (EFFACE==true) 
 {NUMBERSLICE=getSliceNumber();
run("Select All");
run("Fill", "slice");
run("Invert", "slice");
run("Select None");

if (NUMBERSLICE==0) EtatFiltr[0]=0;
else
{for(i4=1;i4<taille-debut+2;i4++)
{

if (NUMBERSLICE==CONVERSION[i4-1]) 
{
EtatFiltr[i4-1]=0;
print ("slice number MANUAL =", NUMBERSLICE, "ORIGINAL", i4-1, "EtatFiltr =", EtatFiltr[i4-1]);
}
}
}


}
} 


}	//End of if DELETE==true
run("Close All");
setBatchMode(true);
}

}

///////////////////////////////////////////////////////////////////////////////////////////////////////////////////
///////////////////////////////////////////////////////////////////////////////////////////////////////////////////
///////////////////////////////////////////////////////////////////////////////////////////////////////////////////
///////////////////////////////////////////////////////////////////////////////////////////////////////////////////


if(Correction==3){stringTimeXYZ=newArray(NbImagebis);}


//////////////////////////////////
// Projections for Z correction //
//////////////////////////////////

if(Correction==1) ////////////////////// FRAME CORRECTION ONLY
{
if(KprojectionNo==true)
{
run("Close All");
for(i4=1;i4<taille-debut+2;i4++)
{
// Open filtered images //	
if(EtatFiltr[i4-1]==1)	
{
print ("Image number =", i4-1, "EtatFiltr =", EtatFiltr[i4-1]);
if(i4+debut-1<10)	

{if(UnMix==true) {open(adresseUnmix+nom+"00"+i4+debut-1+".tif");
print ("Image number =", i4-1, "EtatFiltr =", EtatFiltr[i4-1], "Adresse =", adresseUnmix+nom+"00"+i4+debut-1+".tif");}
else {open(adresse+nom+"00"+i4+debut-1+".tif");
print ("Image number =", i4-1, "EtatFiltr =", EtatFiltr[i4-1], "Adresse =", adresse+nom+"00"+i4+debut-1+".tif");}}

else 	
{
	if(i4+debut-1<100)	
		{if(UnMix==true) {open(adresseUnmix+nom+"0"+i4+debut-1+".tif");
		print ("Image number =", i4-1, "EtatFiltr =", EtatFiltr[i4-1], "Adresse =", adresseUnmix+nom+"0"+i4+debut-1+".tif");}
		else {open(adresse+nom+"0"+i4+debut-1+".tif");
		print ("Image number =", i4-1, "EtatFiltr =", EtatFiltr[i4-1], "Adresse =", adresse+nom+"0"+i4+debut-1+".tif");}}
	else
		{if(UnMix==true) {open(adresseUnmix+nom+i4+debut-1+".tif");
		print ("Image number =", i4-1, "EtatFiltr =", EtatFiltr[i4-1], "Adresse =", adresseUnmix+nom+i4+debut-1+".tif");}
		else {open(adresse+nom+i4+debut-1+".tif");
		print ("Image number =", i4-1, "EtatFiltr =", EtatFiltr[i4-1], "Adresse =", adresse+nom+i4+debut-1+".tif");}}
}


// Display Time Stamp //
if(DispTime==true)
{TOffset=0;
TTime=round((TOffset*10)+(TEntreDeuxImages*(i4+debut-2)*10))/10;
TTimeHeu=floor(TTime/3600);
TTimeMin=floor((TTime-TTimeHeu*3600)/60);
TTimeSec=floor(10*(TTime-TTimeMin*60-TTimeHeu*3600))/10;
if(TTimeHeu<10){TTimeHeu="0"+TTimeHeu+"";}
if(TTimeMin<10){TTimeMin="0"+TTimeMin+"";}
if(TTimeSec<10){TTimeSec="0"+TTimeSec+"";}
TTimeSecfloor=floor(TTimeSec);
if(TTimeSecfloor==TTimeSec)
{TTimeSec=""+TTimeSec+".0";}
stringTime=""+TTimeHeu+":"+TTimeMin+":"+TTimeSec+" s";
drawString(stringTime,  floor(h/20),  floor(h/20)+floor(L/20));}


// Display Scale //
if(DispScale==true)
{setLineWidth(1);
for(n=0;n<floor(TailleScaleMic/12);n++)
{drawLine(floor(L/20), floor(9*h/10)+n, floor(L/20)+TailleScalePix, floor(9*h/10)+n);}
if(h/15>12) {drawString(""+TailleScaleMic+getInfo("micrometer.abbreviation")+"",  floor(L/20)+floor(TailleScalePix/6),  floor(9*h/10)+floor(TailleScaleMic/12)+ floor(h/18));}
else {drawString(""+TailleScaleMic+getInfo("micrometer.abbreviation")+"",  floor(L/20)+floor(TailleScalePix/6),  floor(9*h/10)+12);}}

}

}	//End of for i4

if(mac=="/") AdresseFilm=adresse+"Results\/no_projection-"+r+"_neighbors_filtering.avi";
else AdresseFilm=adresse+"Results\\no_projection-"+r+"_neighbors_filtering.avi";

if((r==7)&& (CutOFF==true))
{
if(mac=="/") AdresseFilm=adresse+"Results\/no_projection-CUTOFF_filtering.avi";
else AdresseFilm=adresse+"Results\\no_projection-CUTOFF_filtering.avi";
}


run("Images to Stack", "name=Stack title=[] use");
run("AVI... ", "compression=Uncompressed frame=7 save=[AdresseFilm]");	//Save movie (AVI)

print ("saving no-proj", AdresseFilm);


}	//End of KprojectionNo==true


///////////////////////////////////////////////////////////////////////////////////////////////////////////////////////////////////////////
///////////////////// begin KF /////////////////////////////////////////////////////////////////////////////////////////////////////////////////////
//////////////////////////////////////////////////////////////////////////////////////////////////////////////////////////////////////////////

if(KalmanFilter==true)
{
run("Close All");


///////////// KF PROCESSING

CompteurKF=0;
for(i4=1;i4<taille-debut+2;i4++)
{
// Open filtered images //	
if(EtatFiltr[i4-1]==1)	
{
CompteurKF++;
print ("CompteurKF=", CompteurKF);
print ("Image number =", i4-1, "EtatFiltr =", EtatFiltr[i4-1]);
if(i4+debut-1<10)	

{if(UnMix==true) {open(adresseUnmix+nom+"00"+i4+debut-1+".tif");
print ("Image number =", i4-1, "EtatFiltr =", EtatFiltr[i4-1], "Adresse =", adresseUnmix+nom+"00"+i4+debut-1+".tif");}
else {open(adresse+nom+"00"+i4+debut-1+".tif");
print ("Image number =", i4-1, "EtatFiltr =", EtatFiltr[i4-1], "Adresse =", adresse+nom+"00"+i4+debut-1+".tif");}}

else 	
{
	if(i4+debut-1<100)	
		{if(UnMix==true) {open(adresseUnmix+nom+"0"+i4+debut-1+".tif");
		print ("Image number =", i4-1, "EtatFiltr =", EtatFiltr[i4-1], "Adresse =", adresseUnmix+nom+"0"+i4+debut-1+".tif");}
		else {open(adresse+nom+"0"+i4+debut-1+".tif");
		print ("Image number =", i4-1, "EtatFiltr =", EtatFiltr[i4-1], "Adresse =", adresse+nom+"0"+i4+debut-1+".tif");}}
	else
		{if(UnMix==true) {open(adresseUnmix+nom+i4+debut-1+".tif");
		print ("Image number =", i4-1, "EtatFiltr =", EtatFiltr[i4-1], "Adresse =", adresseUnmix+nom+i4+debut-1+".tif");}
		else {open(adresse+nom+i4+debut-1+".tif");
		print ("Image number =", i4-1, "EtatFiltr =", EtatFiltr[i4-1], "Adresse =", adresse+nom+i4+debut-1+".tif");}}
}

}

}	//End of for i4


if(mac=="/") AdresseFilm=adresse+"Results\/KalmanFilter-"+r+"_neighbors_filtering.avi";
else AdresseFilm=adresse+"Results\\KalmanFilter-"+r+"_neighbors_filtering.avi";

if((r==7)&&(CutOFF==true))
{
if(mac=="/") AdresseFilm=adresse+"Results\/KalmanFilter-CUTOFF_filtering.avi";
else AdresseFilm=adresse+"Results\\KalmanFilter-CUTOFF_filtering.avi";
}

run("Images to Stack", "name=Stack title=[] use");
run("AVI... ", "compression=Uncompressed frame=7 save=[AdresseFilm]");	//Save movie (AVI)

print ("saving Kalman Filter Video", AdresseFilm);
run("Close All");
run("AVI...", "select=[AdresseFilm] first=1 last=CompteurKF");
run("Split Channels");

///////////// blue channel

Nom_Fenetre="KalmanFilter-"+r+"_neighbors_filtering.avi (blue)";

if((r==7)&&(CutOFF==true))
{
Nom_Fenetre="KalmanFilter-CUTOFF_filtering.avi (blue)";
}

selectWindow(Nom_Fenetre);
run("16-bit");
run("Kalman Stack Filter", "acquisition_noise=Acquisition_noise bias=Bias");

if(mac=="/") selectWindow(Nom_Fenetre); // the Kalman Stack filter plug-in does not behave the same way on mac and PC
else selectWindow("Kalman Stack Filter"); // the resulting window does not have the same name on PC

if(mac=="/") AdresseFilm=adresse+"Results\/KalmanFilter(blue).avi";
else AdresseFilm=adresse+"Results\\KalmanFilter(blue).avi";


run("AVI... ", "compression=Uncompressed frame=7 save=[AdresseFilm]");	//Save movie (AVI)

if(mac=="/") selectWindow(Nom_Fenetre); // the Kalman Stack filter plug-in does not behave the same way on mac and PC
else selectWindow("Kalman Stack Filter"); // the resulting window does not have the same name on PC
run("Close");

///////////// red channel

Nom_Fenetre="KalmanFilter-"+r+"_neighbors_filtering.avi (red)";

if((r==7)&&(CutOFF==true))
{
Nom_Fenetre="KalmanFilter-CUTOFF_filtering.avi (red)";
}

selectWindow(Nom_Fenetre);
run("16-bit");
run("Kalman Stack Filter", "acquisition_noise=Acquisition_noise bias=Bias");
if(mac=="/") selectWindow(Nom_Fenetre); // the Kalman Stack filter plug-in does not behave the same way on mac and PC
else selectWindow("Kalman Stack Filter"); // the resulting window does not have the same name on PC

if(mac=="/") AdresseFilm=adresse+"Results\/KalmanFilter(red).avi";
else AdresseFilm=adresse+"Results\\KalmanFilter(red).avi";


run("AVI... ", "compression=Uncompressed frame=7 save=[AdresseFilm]");	//Save movie (AVI)

if(mac=="/") selectWindow(Nom_Fenetre); // the Kalman Stack filter plug-in does not behave the same way on mac and PC
else selectWindow("Kalman Stack Filter"); // the resulting window does not have the same name on PC
run("Close");

///////////// green channel

Nom_Fenetre="KalmanFilter-"+r+"_neighbors_filtering.avi (green)";

if((r==7)&&(CutOFF==true))
{
Nom_Fenetre="KalmanFilter-CUTOFF_filtering.avi (green)";
}

selectWindow(Nom_Fenetre);
run("16-bit");
run("Kalman Stack Filter", "acquisition_noise=Acquisition_noise bias=Bias");
if(mac=="/") selectWindow(Nom_Fenetre); // the Kalman Stack filter plug-in does not behave the same way on mac and PC
else selectWindow("Kalman Stack Filter"); // the resulting window does not have the same name on PC

if(mac=="/") AdresseFilm=adresse+"Results\/KalmanFilter(green).avi";
else AdresseFilm=adresse+"Results\\KalmanFilter(green).avi";


run("AVI... ", "compression=Uncompressed frame=7 save=[AdresseFilm]");	//Save movie (AVI)

if(mac=="/") selectWindow(Nom_Fenetre); // the Kalman Stack filter plug-in does not behave the same way on mac and PC
else selectWindow("Kalman Stack Filter"); // the resulting window does not have the same name on PC
run("Close");

////////////// MERGE

if(mac=="/") AdresseFilm=adresse+"Results\/KalmanFilter(blue).avi";
else AdresseFilm=adresse+"Results\\KalmanFilter(blue).avi";
run("AVI...", "select=[AdresseFilm] first=1 last=CompteurKF");

if(mac=="/") AdresseFilm=adresse+"Results\/KalmanFilter(red).avi";
else AdresseFilm=adresse+"Results\\KalmanFilter(red).avi";
run("AVI...", "select=[AdresseFilm] first=1 last=CompteurKF");

if(mac=="/") AdresseFilm=adresse+"Results\/KalmanFilter(green).avi";
else AdresseFilm=adresse+"Results\\KalmanFilter(green).avi";
run("AVI...", "select=[AdresseFilm] first=1 last=CompteurKF");

run("Merge Channels...", "c1=[KalmanFilter(red).avi] c2=[KalmanFilter(green).avi] c3=[KalmanFilter(blue).avi]");

if(mac=="/") AdresseFilm=adresse+"Results\/KF-"+r+"_neighbors_filtering.avi";
else AdresseFilm=adresse+"Results\\KF-"+r+"_neighbors_filtering.avi";

if((r==7)&& (CutOFF==true))
{
if(mac=="/") AdresseFilm=adresse+"Results\/KF-CUTOFF_filtering.avi";
else AdresseFilm=adresse+"Results\\KF-CUTOFF_filtering.avi";
}

run("AVI... ", "compression=Uncompressed frame=7 save=[AdresseFilm]");	//Save movie (AVI)

if (SIFT==true) // SIFT MODULE
{
print("SIFT processing, please wait...");
run("Linear Stack Alignment with SIFT", "initial_gaussian_blur=1.60 steps_per_scale_octave=3 minimum_image_size=64 maximum_image_size=1024 feature_descriptor_size=4 feature_descriptor_orientation_bins=8 closest/next_closest_ratio=0.92 maximal_alignment_error=25 inlier_ratio=0.05 expected_transformation=Translation interpolate");

if(mac=="/") AdresseFilm=adresse+"Results\/SIFT-KF-"+r+"_neighbors_filtering.avi";
else AdresseFilm=adresse+"Results\\SIFT-KF-"+r+"_neighbors_filtering.avi";

if((r==7)&& (CutOFF==true))
{
if(mac=="/") AdresseFilm=adresse+"Results\/SIFT-KF-CUTOFF_filtering.avi";
else AdresseFilm=adresse+"Results\\SIFT-KF-CUTOFF_filtering.avi";
}

run("AVI... ", "compression=Uncompressed frame=7 save=[AdresseFilm]");	//Save movie (AVI)


run("Close");
}


///////////////////////////////////////
///////////// time stamps & scale bar
////////////////////////////////////////

CompteurKF=0;
for(i4=1;i4<taille-debut+2;i4++)
{
// Open filtered images //	
if(EtatFiltr[i4-1]==1)	
{
CompteurKF++;
print ("CompteurKF=", CompteurKF);

selectWindow("RGB");
setSlice(CompteurKF);

Titre_KF="KF"+CompteurKF;
print ("Titre_KF=", Titre_KF);

run("Duplicate...", "title=Titre_KF");


// Display Time Stamp //
if(DispTime==true)
{TTime=round((TOffset*10)+(TEntreDeuxImages*(i4+debut-2)*10))/10;
TTimeHeu=floor(TTime/3600);
TTimeMin=floor((TTime-TTimeHeu*3600)/60);
TTimeSec=floor(10*(TTime-TTimeMin*60-TTimeHeu*3600))/10;
if(TTimeHeu<10){TTimeHeu="0"+TTimeHeu+"";}
if(TTimeMin<10){TTimeMin="0"+TTimeMin+"";}
if(TTimeSec<10){TTimeSec="0"+TTimeSec+"";}
TTimeSecfloor=floor(TTimeSec);
if(TTimeSecfloor==TTimeSec)
{TTimeSec=""+TTimeSec+".0";}
stringTime=""+TTimeHeu+":"+TTimeMin+":"+TTimeSec+" s";

drawString(stringTime,  floor(h/20),  floor(h/20)+floor(L/20));
}


// Display Scale //
if(DispScale==true)
{


setLineWidth(1);
for(n=0;n<floor(TailleScaleMic/12);n++)
{drawLine(floor(L/20), floor(9*h/10)+n, floor(L/20)+TailleScalePix, floor(9*h/10)+n);}
if(h/15>12) {drawString(""+TailleScaleMic+getInfo("micrometer.abbreviation")+"",  floor(L/20)+floor(TailleScalePix/6),  floor(9*h/10)+floor(TailleScaleMic/12)+ floor(h/18));}
else {drawString(""+TailleScaleMic+getInfo("micrometer.abbreviation")+"",  floor(L/20)+floor(TailleScalePix/6),  floor(9*h/10)+12);}


} // end if DIspScale==true

} // End if Etat FILtre i4....

}	//End of for i4

if(mac=="/") AdresseFilm=adresse+"Results\/KF-"+r+"_neighbors_filtering.avi";
else AdresseFilm=adresse+"Results\\KF-"+r+"_neighbors_filtering.avi";

if((r==7)&& (CutOFF==true))
{
if(mac=="/") AdresseFilm=adresse+"Results\/KF-CUTOFF_filtering.avi";
else AdresseFilm=adresse+"Results\\KF-CUTOFF_filtering.avi";
}

selectWindow("RGB"); // close the video
run("Close");

run("Images to Stack", "name=Stack title=[] use");
run("AVI... ", "compression=Uncompressed frame=7 save=[AdresseFilm]");	//Save movie with scale & time(AVI)

print ("saving Kalman Filter", AdresseFilm);


// delete temp files for KF blue //
if(mac=="/") //Delete files
{ 
if(File.exists(adresse+"Results\/KalmanFilter(blue).avi")==1)	
{File.delete(adresse+"Results\/KalmanFilter(blue).avi");}
}

else //Delete files
{
{if(File.exists(adresse+"Results\\KalmanFilter(blue).avi")==1)	
{File.delete(adresse+"Results\\KalmanFilter(blue).avi");}
}
}


// delete temp files for KF red //
if(mac=="/") //Delete files
{ 
if(File.exists(adresse+"Results\/KalmanFilter(red).avi")==1)	
{File.delete(adresse+"Results\/KalmanFilter(red).avi");}
}

else //Delete files
{
{if(File.exists(adresse+"Results\\KalmanFilter(red).avi")==1)	
{File.delete(adresse+"Results\\KalmanFilter(red).avi");}
}
}


// delete temp files for KF green //
if(mac=="/") //Delete files
{ 
if(File.exists(adresse+"Results\/KalmanFilter(green).avi")==1)	
{File.delete(adresse+"Results\/KalmanFilter(green).avi");}
}

else //Delete files
{
{if(File.exists(adresse+"Results\\KalmanFilter(green).avi")==1)	
{File.delete(adresse+"Results\\KalmanFilter(green).avi");}
}
}


// delete temp files for KalmanFilter-R_neighbors_filtering //
if(mac=="/") //Delete files
{ 
if(File.exists(adresse+"Results\/KalmanFilter-"+r+"_neighbors_filtering.avi")==1)	
{File.delete(adresse+"Results\/KalmanFilter-"+r+"_neighbors_filtering.avi");}
}

else //Delete files
{
{if(File.exists(adresse+"Results\\KalmanFilter-"+r+"_neighbors_filtering.avi")==1)	
{File.delete(adresse+"Results\\KalmanFilter-"+r+"_neighbors_filtering.avi");}
}
}

///////////////////////////////////////////////////////////////////////////////////////////
///////////////////////////////////////////////////////////
//////////////////////// Time stamp for SIFT post-Kalman
//////////////////////////////////////////////////////////
///////////////////////////////////////////////////////////////////////////////////////////

if (SIFT==true)
{


if(mac=="/") AdresseFilm=adresse+"Results\/SIFT-KF-"+r+"_neighbors_filtering.avi";
else AdresseFilm=adresse+"Results\\SIFT-KF-"+r+"_neighbors_filtering.avi";

Fenetre_SIFT="SIFT-KF-"+r+"_neighbors_filtering.avi";

if((r==7)&& (CutOFF==true))
{
if(mac=="/") AdresseFilm=adresse+"Results\/SIFT-KF-CUTOFF_filtering.avi";
else AdresseFilm=adresse+"Results\\SIFT-KF-CUTOFF_filtering.avi";

Fenetre_SIFT="SIFT-KF-CUTOFF_filtering.avi";
}

run("AVI...", "select=[AdresseFilm] first=1 last=CompteurKF");


///////////////////////////////////////////////////////////////////////////////////////////
////////////////////////////////////// CROP MODULE ////////////////////////////////////////
///////////////////////////////////////////////////////////////////////////////////////////

string="Would you like to crop the video?";
string1="Check to crop";
Dialog.create("Crop");
Dialog.addMessage(string)
Dialog.addCheckbox(string1, true);
Dialog.show() ;
CROP=Dialog.getCheckbox();


if (CROP==true)
{
setBatchMode("exit and display");
run("Out [-]");
run("Out [-]");
run("Cascade");


// dialog box cropping


selectWindow(Fenetre_SIFT);
run("In [+]");
run("In [+]");
run("In [+]");
//run("Gamma...", "value=0.55 stack");
makeRectangle(L/4, h/4, L/2, h/2);

waitForUser("\nWith the scrollbar, slide through the frames to identify the area that needs to be cropped.\nAdjust the rectangle overlay with your mouse to define the crop area.\n\nThen press OK to crop.");

run("Crop");


L_CROP=getWidth();							//width of image
h_CROP=getHeight();							//height of image


if(mac=="/") AdresseFilm=adresse+"Results\/CROP-SIFT-KF-"+r+"_neighbors_filtering.avi";
else AdresseFilm=adresse+"Results\\CROP-SIFT-KF-"+r+"_neighbors_filtering.avi";

if((r==7)&& (CutOFF==true))
{
if(mac=="/") AdresseFilm=adresse+"Results\/CROP-SIFT-KF-CUTOFF_filtering.avi";
else AdresseFilm=adresse+"Results\\CROP-SIFT-KF-CUTOFF_filtering.avi";
}

run("AVI... ", "compression=Uncompressed frame=7 save=[AdresseFilm]");	//Save movie (AVI)


setBatchMode(true);

} // end if CROP==true

/////////////////////////////////////////////////////////////////////////////////////////////////////
//////////////////////////////// Resize window Module ////////////////////////////////
/////////////////////////////////////////////////////////////////////////////////////////////////////

/*
if(CROP==true)
{ 
newImage("Enlarge", "RGB Black", L_CROP, h_CROP+50, CompteurKF);
for(n=1;n<CompteurKF+1;n++)
{
selectWindow(Fenetre_SIFT);
setSlice(n);
run("Select All");
run("Copy");
selectWindow("Enlarge");
setSlice(n);
run("Paste");
makeRectangle(1, 1, L_CROP, h_CROP);
selectWindow("Enlarge");
setTool("rectangle");
makeRectangle(1, 1, L_CROP, h_CROP);
run("Draw", "slice");
}

selectWindow(Fenetre_SIFT);
run("Close");
selectWindow("Enlarge");
rename(Fenetre_SIFT);
L_CROP=getWidth();							//width of image
h_CROP=getHeight();							//height of image
} // end if crop==true
else
{ 
newImage("Enlarge", "RGB Black", L, h+50, CompteurKF);
for(n=1;n<CompteurKF+1;n++)
{
selectWindow(Fenetre_SIFT);
setSlice(n);
run("Select All");
run("Copy");
selectWindow("Enlarge");
setSlice(n);
run("Paste");
makeRectangle(1, 1, L, h);
selectWindow("Enlarge");
setTool("rectangle");
makeRectangle(1, 1, L, h);
run("Draw", "slice");
}

selectWindow(Fenetre_SIFT);
run("Close");
selectWindow("Enlarge");
rename(Fenetre_SIFT);
//L=getWidth();							//width of image
//h=getHeight();							//height of image

} // end else

*/
/////////////////////////////////////////////////////////////////////////////////////////////////////


CompteurKF=0;
for(i4=1;i4<taille-debut+2;i4++)
{

if(EtatFiltr[i4-1]==1)	
{
print("i4=",i4);
print("Fenetre_SIFT=",Fenetre_SIFT);
CompteurKF++;


selectWindow(Fenetre_SIFT);
print ("nSlices=",nSlices);
print ("CompteurKF=", CompteurKF);
setSlice(CompteurKF);

Titre_KF="KF"+CompteurKF;
print ("Titre_KF=", Titre_KF);

run("Duplicate...", "title=Titre_KF");


// Display Time Stamp //
if(DispTime==true)
{TTime=round((TOffset*10)+(TEntreDeuxImages*(i4+debut-2)*10))/10;
TTimeHeu=floor(TTime/3600);
TTimeMin=floor((TTime-TTimeHeu*3600)/60);
TTimeSec=floor(10*(TTime-TTimeMin*60-TTimeHeu*3600))/10;
if(TTimeHeu<10){TTimeHeu="0"+TTimeHeu+"";}
if(TTimeMin<10){TTimeMin="0"+TTimeMin+"";}
if(TTimeSec<10){TTimeSec="0"+TTimeSec+"";}
TTimeSecfloor=floor(TTimeSec);
if(TTimeSecfloor==TTimeSec)
{TTimeSec=""+TTimeSec+".0";}
stringTime=""+TTimeHeu+":"+TTimeMin+":"+TTimeSec+" s";

if(CROP==true) drawString(stringTime,  floor(h_CROP/20),  floor(h_CROP/20)+floor(L_CROP/20));
else drawString(stringTime,  floor(h/20),  floor(h/20)+floor(L/20));

}


// Display Scale //
if(DispScale==true)
{

if(CROP==true)
{
setLineWidth(1);
//for(n=0;n<floor(TailleScaleMic/12);n++)
//{drawLine(floor(L_CROP/20), floor(9*h_CROP/10)+n, floor(L_CROP/20)+TailleScalePix, floor(9*h_CROP/10)+n);}
makeRectangle(floor(L_CROP/20), floor(9*h_CROP/10), TailleScalePix, floor(TailleScaleMic/12)); // new code
run("Fill", "slice"); // new code

if(h_CROP/15>12) {drawString(""+TailleScaleMic+getInfo("micrometer.abbreviation")+"",  floor(L_CROP/20)+floor(TailleScalePix/6),  floor(9*h_CROP/10)+floor(TailleScaleMic/12)+ floor(h_CROP/18));}
else {drawString(""+TailleScaleMic+getInfo("micrometer.abbreviation")+"",  floor(L_CROP/20)+floor(TailleScalePix/6),  floor(9*h_CROP/10)+12);}
}
else
{
setLineWidth(1);
//for(n=0;n<floor(TailleScaleMic/12);n++)
//{drawLine(floor(L/20), floor(9*h/10)+n, floor(L/20)+TailleScalePix, floor(9*h/10)+n);}
makeRectangle(floor(L_CROP/20), floor(9*h_CROP/10), TailleScalePix, floor(TailleScaleMic/12)); // new code
run("Fill", "slice"); // new code

if(h/15>12) {drawString(""+TailleScaleMic+getInfo("micrometer.abbreviation")+"",  floor(L/20)+floor(TailleScalePix/6),  floor(9*h/10)+floor(TailleScaleMic/12)+ floor(h/18));}
else {drawString(""+TailleScaleMic+getInfo("micrometer.abbreviation")+"",  floor(L/20)+floor(TailleScalePix/6),  floor(9*h/10)+12);}
}


} // End if Display scale

} // if etat filtre....

}	//End of for i4

if(mac=="/") AdresseFilm=adresse+"Results\/SIFT-KF-"+r+"_neighbors_filtering.avi";
else AdresseFilm=adresse+"Results\\SIFT-KF-"+r+"_neighbors_filtering.avi";

if((r==7)&& (CutOFF==true))
{
if(mac=="/") AdresseFilm=adresse+"Results\/SIFT-KF-CUTOFF_filtering.avi";
else AdresseFilm=adresse+"Results\\SIFT-KF-CUTOFF_filtering.avi";
}

selectWindow(Fenetre_SIFT); // close the video
run("Close");

run("Images to Stack", "name=Stack title=[] use");
run("AVI... ", "compression=Uncompressed frame=7 save=[AdresseFilm]");	//Save movie with scale & time(AVI)

print ("saving SIFT Kalman Filter", AdresseFilm);


// delete temp files for KalmanFilter-R_neighbors_filtering //
if(mac=="/") //Delete files
{ 
if(File.exists(adresse+"Results\/KalmanFilter-"+r+"_neighbors_filtering.avi")==1)	
{File.delete(adresse+"Results\/KalmanFilter-"+r+"_neighbors_filtering.avi");}
}

else //Delete files
{
{if(File.exists(adresse+"Results\\KalmanFilter-"+r+"_neighbors_filtering.avi")==1)	
{File.delete(adresse+"Results\\KalmanFilter-"+r+"_neighbors_filtering.avi");}
}
}


}   // End If SIFT==true


}	//End of KalmanFilter==true


////////////////////// end KF


if((KprojectionMax==true)||(KprojectionMoy==true))
{
kkFramesN=0;
kkFramesT=0;

for(i4=1;i4<taille-debut+2;i4++)
{
// Open filtered images //	
kkFramesT++;
if(EtatFiltr[i4-1]==1)
{
if(kkFramesN==0) debutChange=i4+debut-1;
kkFramesN++;
if(i4+debut-1<10)
{if(UnMix==true) open(adresseUnmix+nom+"00"+i4+debut-1+".tif");
else open(adresse+nom+"00"+i4+debut-1+".tif");}
else
{
	if(i4+debut-1<100)
		{if(UnMix==true) open(adresseUnmix+nom+"0"+i4+debut-1+".tif");
		else open(adresse+nom+"0"+i4+debut-1+".tif");}
	else
		{if(UnMix==true) open(adresseUnmix+nom+i4+debut-1+".tif");
		else open(adresse+nom+i4+debut-1+".tif");}
}


if(((Correction2=="based on a number of frames")&&(kkFramesN==NFrames))||((Correction2=="based on a period of time")&&(kkFramesT==NFrames)))
{
kkFramesN=0;
kkFramesT=0;
i4bis++;

run("Images to Stack", "name=Stack title=[] use");


// Average Projection //
if(KprojectionMax==true)
{run("Z Project...", "projection=[Max Intensity]");

// Display Time Stamp//
if(DispTime==true)
{
TTime=round((TOffset*10)+(TEntreDeuxImages*(debutChange)*10))/10;
TTimeHeu=floor(TTime/3600);
TTimeMin=floor((TTime-TTimeHeu*3600)/60);
TTimeSec=floor(10*(TTime-TTimeMin*60-TTimeHeu*3600))/10;
if(TTimeHeu<10){TTimeHeu="0"+TTimeHeu+"";}
if(TTimeMin<10){TTimeMin="0"+TTimeMin+"";}
if(TTimeSec<10){TTimeSec="0"+TTimeSec+"";}
TTimeSecfloor=floor(TTimeSec);
if(TTimeSecfloor==TTimeSec) TTimeSec=""+TTimeSec+".0";
stringTime=""+TTimeHeu+":"+TTimeMin+":"+TTimeSec+" s";
drawString(stringTime,  floor(h/20),  floor(h/20)+floor(L/20));
}

// Display Scale//
if(DispScale==true)
{
setLineWidth(1);
for(n=0;n<floor(TailleScaleMic/12);n++)
{drawLine(floor(L/20), floor(9*h/10)+n, floor(L/20)+TailleScalePix, floor(9*h/10)+n);}
if(h/15>12){drawString(""+TailleScaleMic+getInfo("micrometer.abbreviation")+"",  floor(L/20)+floor(TailleScalePix/6),  floor(9*h/10)+floor(TailleScaleMic/12)+ floor(h/18));}
else{drawString(""+TailleScaleMic+getInfo("micrometer.abbreviation")+"",  floor(L/20)+floor(TailleScalePix/4),  floor(9*h/10)+12);}
}

// Save images //
if(mac=="/") saveAs("Tif",adresse+"TempMax5\/Projection Max Filtree 5 neighbors"+i4bis+".tif");
else  saveAs("Tif",adresse+"TempMax5\\Projection Max Filtree 5 neighbors"+i4bis+".tif");
close();
}	//End of if KprojectionMax


// Average Projection //
if(KprojectionMoy==true)
{run("Z Project...", "projection=[Average Intensity]");

// Display Time Stamp//
if(DispTime==true)
{
TTime=round((TOffset*10)+(TEntreDeuxImages*(debutChange)*10))/10;
TTimeHeu=floor(TTime/3600);
TTimeMin=floor((TTime-TTimeHeu*3600)/60);
TTimeSec=floor(10*(TTime-TTimeMin*60-TTimeHeu*3600))/10;
if(TTimeHeu<10){TTimeHeu="0"+TTimeHeu+"";}
if(TTimeMin<10){TTimeMin="0"+TTimeMin+"";}
if(TTimeSec<10){TTimeSec="0"+TTimeSec+"";}
TTimeSecfloor=floor(TTimeSec);
if(TTimeSecfloor==TTimeSec) TTimeSec=""+TTimeSec+".0";
stringTime=""+TTimeHeu+":"+TTimeMin+":"+TTimeSec+" s";
drawString(stringTime,  floor(h/20),  floor(h/20)+floor(L/20));
}

// Display Scale//
if(DispScale==true)
{
setLineWidth(1);
for(n=0;n<floor(TailleScaleMic/12);n++)
{drawLine(floor(L/20), floor(9*h/10)+n, floor(L/20)+TailleScalePix, floor(9*h/10)+n);}
if(h/15>12){drawString(""+TailleScaleMic+getInfo("micrometer.abbreviation")+"",  floor(L/20)+floor(TailleScalePix/6),  floor(9*h/10)+floor(TailleScaleMic/12)+ floor(h/18));}
else{drawString(""+TailleScaleMic+getInfo("micrometer.abbreviation")+"",  floor(L/20)+floor(TailleScalePix/4),  floor(9*h/10)+12);}
}

// Save images //
if(mac=="/") saveAs("Tif",adresse+"TempMoy5\/Projection Moy Filtree 5 neighbors"+i4bis+".tif");
else saveAs("Tif",adresse+"TempMoy5\\Projection Moy Filtree 5 neighbors"+i4bis+".tif");
close();
}	//End of if KprojectionMoy

run("Close All");
}	//End of if kkFrames
}	//End of if EtatFiltr
}	//End of for i4


if(KprojectionMax==true)
{

if(mac=="/") 
{AdresseFilm=adresse+"Results\/maximum_projection-"+r+"_neighbors_filtering.avi";
SeqImMax=adresse+"TempMax5\/Projection Max Filtree 5 neighbors"+1+".tif";}

else 
{AdresseFilm=adresse+"Results\\maximum_projection-"+r+"_neighbors_filtering.avi";
SeqImMax=adresse+"TempMax5\\Projection Max Filtree 5 neighbors"+1+".tif";}		//Path of final frames	


if((r==7)&& (CutOFF==true)) //// name files and path for cutoff filtering
{

if(mac=="/") 
{AdresseFilm=adresse+"Results\/maximum_projection-CUTOFF_filtering.avi";
SeqImMax=adresse+"TempMax5\/Projection Max Filtree 5 neighbors"+1+".tif";}

else 
{AdresseFilm=adresse+"Results\\maximum_projection-CUTOFF_filtering.avi";
SeqImMax=adresse+"TempMax5\\Projection Max Filtree 5 neighbors"+1+".tif";}		//Path of final frames	

}


run("Image Sequence...", "open=[SeqImMax] number=NbImagebis starting=1 increment=1 scale=100 file=[] or=[] sort first=1 last=taille-debut");	//Ouverture de la s�quence finale d'image		//Il s'arrete � la 100� image :s
run("AVI... ", "compression=Uncompressed frame=7 save=[AdresseFilm]");	//Save movie (AVI)

if(mac=="/") //Delete files
{for(i=1;i<NbImagebis+1;i++) 
{if(File.exists(adresse+"TempMax5\/Projection Max Filtree 5 neighbors"+i+".tif")==1)	
{File.delete(adresse+"TempMax5\/Projection Max Filtree 5 neighbors"+i+".tif");}}}

else //Delete files
{for(i=1;i<NbImagebis+1;i++) 
{if(File.exists(adresse+"TempMax5\\Projection Max Filtree 5 neighbors"+i+".tif")==1)	
{File.delete(adresse+"TempMax5\\Projection Max Filtree 5 neighbors"+i+".tif");}}}
}					


if(KprojectionMoy==true)
{
if(mac=="/") 
{AdresseFilm=adresse+"Results\/average_projection-"+r+"_neighbors_filtering.avi";
SeqImMoy=adresse+"TempMoy5\/Projection Moy Filtree 5 neighbors"+1+".tif";}

else 
{AdresseFilm=adresse+"Results\\average_projection-"+r+"_neighbors_filtering.avi";
SeqImMoy=adresse+"TempMoy5\\Projection Moy Filtree 5 neighbors"+1+".tif";}		//Path of final images


if((r==7)&& (CutOFF==true)) //// name files and path for cutoff filtering
{

if(mac=="/") 
{AdresseFilm=adresse+"Results\/average_projection-CUTOFF_filtering.avi";
SeqImMax=adresse+"TempMoy5\/Projection Moy Filtree 5 neighbors"+1+".tif";}

else 
{AdresseFilm=adresse+"Results\\average_projection-CUTOFF_filtering.avi";
SeqImMax=adresse+"TempMoy5\\Projection Moy Filtree 5 neighbors"+1+".tif";}		//Path of final frames	

}


run("Image Sequence...", "open=[SeqImMoy] number=NbImagebis starting=1 increment=1 scale=100 file=[] or=[] sort first=1 last=taille-debut");	//Ouverture de la s�quence finale d'image		//Il s'arrete � la 100� image :s
run("AVI... ", "compression=Uncompressed frame=7 save=[AdresseFilm]");	//Save movie (AVI)
print ("saving no-proj", AdresseFilm);


if(mac=="/") //Delete files
{for(i=1;i<NbImagebis+1;i++) 
{if(File.exists(adresse+"TempMoy5\/Projection Moy Filtree 5 neighbors"+i+".tif")==1)	
{File.delete(adresse+"TempMoy5\/Projection Moy Filtree 5 neighbors"+i+".tif");}}}

else //Delete files
{for(i=1;i<NbImagebis+1;i++) 
{if(File.exists(adresse+"TempMoy5\\Projection Moy Filtree 5 neighbors"+i+".tif")==1)	
{File.delete(adresse+"TempMoy5\\Projection Moy Filtree 5 neighbors"+i+".tif");}}}
}						

}	//End of if((KprojectionMax==true)||(KprojectionMoy==true))

}	//End of if (Correction==1)


//////////////////////////////////
//       XYZ correction         //
//////////////////////////////////
if(Correction==3)
{
i4bis=0;

for(i4=0;i4<taille-debut+1;i4++)
{// Open non-max local images //
if(EtatFiltr[i4]==1)
{
if(i4+debut<10)
	{if(UnMix==true) open(adresseUnmix+nom+"00"+i4+debut+".tif");
	else open(adresse+nom+"00"+i4+debut+".tif"); }
else 
	{if(i4+debut<100)	
	{if(UnMix==true) open(adresseUnmix+nom+"0"+i4+debut+".tif");
	else open(adresse+nom+"0"+i4+debut+".tif");}
	else
		{if(UnMix==true) open(adresseUnmix+nom+i4+debut+".tif");
		else open(adresse+nom+i4+debut+".tif");}
	}
}
}	//End of for i4


/////////////////////////////
//      XY correction      //
/////////////////////////////


run("Images to Stack", "name=Stack title=[] use");
Decalage=0; // variable pour d�caller l'image de ref si celle ci a �t� effac�e
NewRef=parseFloat(Ref);
print (Ref);
print (NewRef);

 if (EtatFiltr[NewRef]==0)
{
Decalage=1; // just in case the operator deleted manually the ref frame... move to the next before/after

if ((parseFloat(Ref)+Decalage<1)||(parseFloat(Ref)+Decalage>NombreTotal))
{print ("ERROR! The anchoring frame has been inadvertently deleted during the process.");
beep();}

NewRef=parseFloat(Ref)+Decalage; // Ref is a STRING!!!
} 

 if (EtatFiltr[NewRef]==0)
{
Decalage=-2; // just in case the operator deleted manually the ref frame... move to the next before/after

if ((parseFloat(Ref)+Decalage<1)||(parseFloat(Ref)+Decalage>NombreTotal))
{print ("ERROR! The anchoring frame has been inadvertently deleted during the process.");
beep();}

NewRef=parseFloat(Ref)+Decalage; // Ref is a STRING!!!
} 

 if (EtatFiltr[NewRef]==0)
{
Decalage=3; // just in case the operator deleted manually the ref frame... move to the next before/after

if ((parseFloat(Ref)+Decalage<1)||(parseFloat(Ref)+Decalage>NombreTotal))
{print ("ERROR! The anchoring frame has been inadvertently deleted during the process.");
beep();}

NewRef=parseFloat(Ref)+Decalage; // Ref is a STRING!!!
} 

 if (EtatFiltr[NewRef]==0)
{
Decalage=-4; // just in case the operator deleted manually the ref frame... move to the next before/after

if ((parseFloat(Ref)+Decalage<1)||(parseFloat(Ref)+Decalage>NombreTotal))
{print ("ERROR! The anchoring frame has been inadvertently deleted during the process.");
beep();}

NewRef=parseFloat(Ref)+Decalage; // Ref is a STRING!!!
} 

 if (EtatFiltr[NewRef]==0)
{
Decalage=5; // just in case the operator deleted manually the ref frame... move to the next before/after

if ((parseFloat(Ref)+Decalage<1)||(parseFloat(Ref)+Decalage>NombreTotal))
{print ("ERROR! The anchoring frame has been inadvertently deleted during the process.");
beep();}

NewRef=parseFloat(Ref)+Decalage; // Ref is a STRING!!!
} 

 if (EtatFiltr[NewRef]==0)
{
Decalage=-6; // just in case the operator deleted manually the ref frame... move to the next before/after

if ((parseFloat(Ref)+Decalage<1)||(parseFloat(Ref)+Decalage>NombreTotal))
{print ("ERROR! The anchoring frame has been inadvertently deleted during the process.");
beep();}

NewRef=parseFloat(Ref)+Decalage; // Ref is a STRING!!!
} 

 if (EtatFiltr[NewRef]==0)
{
Decalage=7; // just in case the operator deleted manually the ref frame... move to the next before/after

if ((parseFloat(Ref)+Decalage<1)||(parseFloat(Ref)+Decalage>NombreTotal))
{print ("ERROR! The anchoring frame has been inadvertently deleted during the process.");
beep();}

NewRef=parseFloat(Ref)+Decalage; // Ref is a STRING!!!
} 

 if (EtatFiltr[NewRef]==0)
{
Decalage=-8; // just in case the operator deleted manually the ref frame... move to the next before/after

if ((parseFloat(Ref)+Decalage<1)||(parseFloat(Ref)+Decalage>NombreTotal))
{print ("ERROR! The anchoring frame has been inadvertently deleted during the process.");
beep();}

NewRef=parseFloat(Ref)+Decalage; // Ref is a STRING!!!
} 
 
  if (EtatFiltr[NewRef]==0)
{
Decalage=9; // just in case the operator deleted manually the ref frame... move to the next before/after

if ((parseFloat(Ref)+Decalage<1)||(parseFloat(Ref)+Decalage>NombreTotal))
{print ("ERROR! The anchoring frame has been inadvertently deleted during the process.");
beep();}

NewRef=parseFloat(Ref)+Decalage; // Ref is a STRING!!!
} 

 if (EtatFiltr[NewRef]==0)
{
Decalage=-10; // just in case the operator deleted manually the ref frame... move to the next before/after

if ((parseFloat(Ref)+Decalage<1)||(parseFloat(Ref)+Decalage>NombreTotal))
{print ("ERROR! The anchoring frame has been inadvertently deleted during the process.");
beep();}

NewRef=parseFloat(Ref)+Decalage; // Ref is a STRING!!!
}  
 
 if (EtatFiltr[NewRef]==0)
 {
 print ("ERROR! The anchoring frame has been inadvertently deleted during the process.");
beep();
} 


print (Decalage);
print (NewRef);
NewRefManual=CONVERSION[NewRef]; // Find Ref number after manual deletion using the conversion table
print (NewRefManual);

setSlice(NewRefManual); // image of reference for StackReg Macro

setBatchMode(true);
// setBatchMode("exit and display");
if (Transformation=="Translation") run("StackReg ", "transformation=[Translation]"); // [Translation] ou [Affine] ou [Rigid Body] ou [Scaled Rotation]
if (Transformation=="Rigid Body") run("StackReg ", "transformation=[Rigid Body]");
if (Transformation=="Scaled Rotation") run("StackReg ", "transformation=[Scaled Rotation]");
if (Transformation=="Affine") run("StackReg ", "transformation=[Affine]");
run("Stack to Images");


for(i=taille;i>debut-1;i--)
{
if(EtatFiltr[i-debut]==1)
{
if(mac=="/")
{saveAs("Tif",adresse+"TempMoy5\/Filtree Align"+i+".tif");
close();}
else
{saveAs("Tif",adresse+"TempMoy5\\Filtree Align"+i+".tif");
close();}
}
}	//End of for i


/////////////////
// projections //
/////////////////
i4bis=0;
i401=debut-1;
kkFramesT=0;
kkFramesN=0;

for(i4=0;i4<taille-debut+1;i4++)
{
i401++;
kkFramesT++;

if(mac=="/") {if(File.exists(adresse+"TempMoy5\/Filtree Align"+i401+".tif")==1)
{
open(adresse+"TempMoy5\/Filtree Align"+i401+".tif");
if(kkFramesN==0) debutChange=i401;
kkFramesN++;

if(((Correction2=="based on a number of frames")&&(kkFramesN==NFrames))||((Correction2=="based on a period of time")&&(kkFramesT==NFrames)))
{
kkFramesN=0;
kkFramesT=0;
i4bis++;
run("Images to Stack", "name=Stack title=[] use");

// Average Projection //
if(KprojectionMoy==1)
{run("Z Project...", "projection=[Average Intensity]");

// Display Time Stamp //
if(DispTime==true)
{TTime=round((TOffset*10)t+(TEntreDeuxImages*(debutChange-1)*10))/10;
TTimeHeu=floor(TTime/3600);
TTimeMin=floor((TTime-TTimeHeu*3600)/60);
TTimeSec=floor(10*(TTime-TTimeMin*60-TTimeHeu*3600))/10;
if(TTimeHeu<10){TTimeHeu="0"+TTimeHeu+"";}
if(TTimeMin<10){TTimeMin="0"+TTimeMin+"";}
if(TTimeSec<10){TTimeSec="0"+TTimeSec+"";}
TTimeSecfloor=floor(TTimeSec);
if(TTimeSecfloor==TTimeSec)
{TTimeSec=""+TTimeSec+".0";}
stringTime=""+TTimeHeu+":"+TTimeMin+":"+TTimeSec+" s";
drawString(stringTime,  floor(h/20),  floor(h/20)+floor(L/20));}


// Display Scale //
if(DispScale==true)
{setLineWidth(1);
for(n=0;n<floor(TailleScaleMic/12);n++)
{drawLine(floor(L/20), floor(9*h/10)+n, floor(L/20)+TailleScalePix, floor(9*h/10)+n);}
if(h/15>12){drawString(""+TailleScaleMic+getInfo("micrometer.abbreviation")+"",  floor(L/20)+floor(TailleScalePix/6),  floor(9*h/10)+floor(TailleScaleMic/12)+ floor(h/18));}
else{drawString(""+TailleScaleMic+getInfo("micrometer.abbreviation")+"",  floor(L/20)+floor(TailleScalePix/6),  floor(9*h/10)+12);}}


// Save TIF //
saveAs("Tif",adresse+"TempMoyXYZ\/Filtre Align Proj Moy"+i4bis+".tif");
close();
}

// Max Projection //
if(KprojectionMax==1)
{run("Z Project...", "projection=[Max Intensity]");

// Display Time Stamp //
if(DispTime==true)
{TTime=round(((TOffset*10)+(TEntreDeuxImages*(debutChange-1)*10)))/10;
TTimeHeu=floor(TTime/3600);
TTimeMin=floor((TTime-TTimeHeu*3600)/60);
TTimeSec=floor(10*(TTime-TTimeMin*60-TTimeHeu*3600))/10;
if(TTimeHeu<10){TTimeHeu="0"+TTimeHeu+"";}
if(TTimeMin<10){TTimeMin="0"+TTimeMin+"";}
if(TTimeSec<10){TTimeSec="0"+TTimeSec+"";}
TTimeSecfloor=floor(TTimeSec);
if(TTimeSecfloor==TTimeSec)
{TTimeSec=""+TTimeSec+".0";}
stringTime=""+TTimeHeu+":"+TTimeMin+":"+TTimeSec+" s";
drawString(stringTime,  floor(h/20),  floor(h/20)+floor(L/20));}

// Display Scale //
if(DispScale==true)
{setLineWidth(1);
for(n=0;n<floor(TailleScaleMic/12);n++)
{drawLine(floor(L/20), floor(9*h/10)+n, floor(L/20)+TailleScalePix, floor(9*h/10)+n);}
if(h/15>12){drawString(""+TailleScaleMic+getInfo("micrometer.abbreviation")+"",  floor(L/20)+floor(TailleScalePix/6),  floor(9*h/10)+floor(TailleScaleMic/12)+ floor(h/18));}
else{drawString(""+TailleScaleMic+getInfo("micrometer.abbreviation")+"",  floor(L/20)+floor(TailleScalePix/6),  floor(9*h/10)+12);}}

// Save TIF //
saveAs("Tif",adresse+"TempMaxXYZ\/Filtre Align Proj Max"+i4bis+".tif");
print ("saveAs","Tif",adresse+"TempMaxXYZ\/Filtre Align Proj Max"+i4bis+".tif");
close();
}
run("Close All");
}	//End of if(kkFrames==NFrames)
}}	//End of if mac


else {if(File.exists(adresse+"TempMoy5\\Filtree Align"+i401+".tif")==1)
{
open(adresse+"TempMoy5\\Filtree Align"+i401+".tif");
if(kkFramesN==0) debutChange=i401;
kkFramesN++;

if(((Correction2=="based on a number of frames")&&(kkFramesN==NFrames))||((Correction2=="based on a period of time")&&(kkFramesT==NFrames)))
{
kkFramesN=0;
kkFramesT=0;
i4bis++;
run("Images to Stack", "name=Stack title=[] use");

// Average Projection //
if(KprojectionMoy==1)
{run("Z Project...", "projection=[Average Intensity]");

// Display Time Stamp //
if(DispTime==true)
{TTime=round(((TOffset*10)+(TEntreDeuxImages*(debutChange-1)*10)))/10;
TTimeHeu=floor(TTime/3600);
TTimeMin=floor((TTime-TTimeHeu*3600)/60);
TTimeSec=floor(10*(TTime-TTimeMin*60-TTimeHeu*3600))/10;
if(TTimeHeu<10){TTimeHeu="0"+TTimeHeu+"";}
if(TTimeMin<10){TTimeMin="0"+TTimeMin+"";}
if(TTimeSec<10){TTimeSec="0"+TTimeSec+"";}
TTimeSecfloor=floor(TTimeSec);
if(TTimeSecfloor==TTimeSec)
{TTimeSec=""+TTimeSec+".0";}
stringTime=""+TTimeHeu+":"+TTimeMin+":"+TTimeSec+" s";
drawString(stringTime,  floor(h/20),  floor(h/20)+floor(L/20));}

// Display Scale //
if(DispScale==true)
{setLineWidth(1);
for(n=0;n<floor(TailleScaleMic/12);n++)
{drawLine(floor(L/20), floor(9*h/10)+n, floor(L/20)+TailleScalePix, floor(9*h/10)+n);}
if(h/15>12){drawString(""+TailleScaleMic+getInfo("micrometer.abbreviation")+"",  floor(L/20)+floor(TailleScalePix/6),  floor(9*h/10)+floor(TailleScaleMic/12)+ floor(h/18));}
else{drawString(""+TailleScaleMic+getInfo("micrometer.abbreviation")+"",  floor(L/20)+floor(TailleScalePix/6),  floor(9*h/10)+12);}}

// Save TIF //
saveAs("Tif",adresse+"TempMoyXYZ\\Filtre Align Proj Moy"+i4bis+".tif");
print ("saveAs","Tif",adresse+"TempMoyXYZ\\Filtre Align Proj Moy"+i4bis+".tif");
close();
}

// Max Projection //
if(KprojectionMax==1)
{run("Z Project...", "projection=[Max Intensity]");

// Display Time Stamp //
if(DispTime==true)
{TTime=round(((TOffset*10)+(TEntreDeuxImages*(i401-2)*10)))/10;
TTimeHeu=floor(TTime/3600);
TTimeMin=floor((TTime-TTimeHeu*3600)/60);
TTimeSec=floor(10*(TTime-TTimeMin*60-TTimeHeu*3600))/10;
if(TTimeHeu<10){TTimeHeu="0"+TTimeHeu+"";}
if(TTimeMin<10){TTimeMin="0"+TTimeMin+"";}
if(TTimeSec<10){TTimeSec="0"+TTimeSec+"";}
TTimeSecfloor=floor(TTimeSec);
if(TTimeSecfloor==TTimeSec)
{TTimeSec=""+TTimeSec+".0";}
stringTime=""+TTimeHeu+":"+TTimeMin+":"+TTimeSec+" s";
drawString(stringTime,  floor(h/20),  floor(h/20)+floor(L/20));}

// Display Scale //
if(DispScale==true)
{setLineWidth(1);
for(n=0;n<floor(TailleScaleMic/12);n++)
{drawLine(floor(L/20), floor(9*h/10)+n, floor(L/20)+TailleScalePix, floor(9*h/10)+n);}
if(h/15>12){drawString(""+TailleScaleMic+getInfo("micrometer.abbreviation")+"",  floor(L/20)+floor(TailleScalePix/6),  floor(9*h/10)+floor(TailleScaleMic/12)+ floor(h/18));}
else{drawString(""+TailleScaleMic+getInfo("micrometer.abbreviation")+"",  floor(L/20)+floor(TailleScalePix/6),  floor(9*h/10)+12);}}

// Save TIF //
saveAs("Tif",adresse+"TempMaxXYZ\\Filtre Align Proj Max"+i4bis+".tif");
print ("saveAs","Tif",adresse+"TempMaxXYZ\\Filtre Align Proj Max"+i4bis+".tif");
close();
}

run("Close All");

}	//End of if(kkFrames==NFrames)
}	//End of if FileExist
}	//End of else
}	//End of for i4


/////////////////////////////////////// NO PROJECTION for XYZ frames

if(KprojectionNo==true)
{
run("Close All");
for(i4=1;i4<taille-debut+2;i4++)
{
// Open filtered images //	
if(mac=="/") {if(File.exists(adresse+"TempMoy5\/Filtree Align"+i4+debut-1+".tif")==1)
{
open(adresse+"TempMoy5\/Filtree Align"+i4+debut-1+".tif");


// Display Time Stamp //
if(DispTime==true)
{TTime=round(((TOffset*10)+(TEntreDeuxImages*(i4+debut-2)*10)))/10;
TTimeHeu=floor(TTime/3600);
TTimeMin=floor((TTime-TTimeHeu*3600)/60);
TTimeSec=floor(10*(TTime-TTimeMin*60-TTimeHeu*3600))/10;
if(TTimeHeu<10){TTimeHeu="0"+TTimeHeu+"";}
if(TTimeMin<10){TTimeMin="0"+TTimeMin+"";}
if(TTimeSec<10){TTimeSec="0"+TTimeSec+"";}
TTimeSecfloor=floor(TTimeSec);
if(TTimeSecfloor==TTimeSec)
{TTimeSec=""+TTimeSec+".0";}
stringTime=""+TTimeHeu+":"+TTimeMin+":"+TTimeSec+" s";
drawString(stringTime,  floor(h/20),  floor(h/20)+floor(L/20));}


// Display Scale //
if(DispScale==true)
{setLineWidth(1);
for(n=0;n<floor(TailleScaleMic/12);n++)
{drawLine(floor(L/20), floor(9*h/10)+n, floor(L/20)+TailleScalePix, floor(9*h/10)+n);}
if(h/15>12) {drawString(""+TailleScaleMic+getInfo("micrometer.abbreviation")+"",  floor(L/20)+floor(TailleScalePix/6),  floor(9*h/10)+floor(TailleScaleMic/12)+ floor(h/18));}
else {drawString(""+TailleScaleMic+getInfo("micrometer.abbreviation")+"",  floor(L/20)+floor(TailleScalePix/6),  floor(9*h/10)+12);}}

}
}	//End of MAC


else {if(File.exists(adresse+"TempMoy5\\Filtree Align"+i4+debut-1+".tif")==1)
{
open(adresse+"TempMoy5\/Filtree Align"+i4+debut-1+".tif");
print ("open",adresse+"TempMoy5\/Filtree Align"+i4+debut-1+".tif");
// Display Time Stamp //
if(DispTime==true)
{TTime=round(((TOffset*10)+(TEntreDeuxImages*(i4+debut-2)*10)))/10;
TTimeHeu=floor(TTime/3600);
TTimeMin=floor((TTime-TTimeHeu*3600)/60);
TTimeSec=floor(10*(TTime-TTimeMin*60-TTimeHeu*3600))/10;
if(TTimeHeu<10){TTimeHeu="0"+TTimeHeu+"";}
if(TTimeMin<10){TTimeMin="0"+TTimeMin+"";}
if(TTimeSec<10){TTimeSec="0"+TTimeSec+"";}
TTimeSecfloor=floor(TTimeSec);
if(TTimeSecfloor==TTimeSec)
{TTimeSec=""+TTimeSec+".0";}
stringTime=""+TTimeHeu+":"+TTimeMin+":"+TTimeSec+" s";
drawString(stringTime,  floor(h/20),  floor(h/20)+floor(L/20));}


// Display Scale //
if(DispScale==true)
{setLineWidth(1);
for(n=0;n<floor(TailleScaleMic/12);n++)
{drawLine(floor(L/20), floor(9*h/10)+n, floor(L/20)+TailleScalePix, floor(9*h/10)+n);}
if(h/15>12) {drawString(""+TailleScaleMic+getInfo("micrometer.abbreviation")+"",  floor(L/20)+floor(TailleScalePix/6),  floor(9*h/10)+floor(TailleScaleMic/12)+ floor(h/18));}
else {drawString(""+TailleScaleMic+getInfo("micrometer.abbreviation")+"",  floor(L/20)+floor(TailleScalePix/6),  floor(9*h/10)+12);}}

}
}	//End of PC


}	//End of for i4

if(mac=="/") 
{
if (CutOFF==true) AdresseFilm=adresse+"Results\/no_projection-CUTOFF_filtering-align.avi";
else AdresseFilm=adresse+"Results\/no_projection-"+r+"_neighbors_filtering-align.avi";
}

else 
{
if (CutOFF==true) AdresseFilm=adresse+"Results\\no_projection-CUTOFF_filtering-align.avi";
else AdresseFilm=adresse+"Results\\no_projection-"+r+"_neighbors_filtering-align.avi";
}

run("Images to Stack", "name=Stack title=[] use");
run("AVI... ", "compression=Uncompressed frame=7 save=[AdresseFilm]");	//Save movie (AVI)
print ("run","AVI... ", "compression=Uncompressed frame=7 save=[",AdresseFilm,"]");

}	//End of KprojectionNo==true

///////////////////////////////////////////////////////////////////////////////////////////////////////////////////
///////////////////////////////////// Kalman filter for XYZ Frames
///////////////////////////////////////////////////////////////////////////////////////////////////////////////////

if(KalmanFilter==true)
{
run("Close All");


///////////// KF PROCESSING

CompteurKF=0;
for(i4=1;i4<taille-debut+2;i4++)
{
// Open filtered images //	

if(mac=="/") {if(File.exists(adresse+"TempMoy5\/Filtree Align"+i4+debut-1+".tif")==1)
{
open(adresse+"TempMoy5\/Filtree Align"+i4+debut-1+".tif");
print ("open",adresse+"TempMoy5\/Filtree Align"+i4+debut-1+".tif");
CompteurKF++;
print ("CompteurKF=", CompteurKF);
}
}
else if(File.exists(adresse+"TempMoy5\\Filtree Align"+i4+debut-1+".tif")==1)
{
open(adresse+"TempMoy5\/Filtree Align"+i4+debut-1+".tif");
print ("open",adresse+"TempMoy5\/Filtree Align"+i4+debut-1+".tif");
CompteurKF++;
print ("CompteurKF=", CompteurKF);
}


}	//End of for i4


if(mac=="/") AdresseFilm=adresse+"Results\/KalmanFilter-"+r+"_neighbors_filtering.avi";
else AdresseFilm=adresse+"Results\\KalmanFilter-"+r+"_neighbors_filtering.avi";

run("Images to Stack", "name=Stack title=[] use");
run("AVI... ", "compression=Uncompressed frame=7 save=[AdresseFilm]");	//Save movie (AVI)

print ("saving Kalman Filter Video", AdresseFilm);
run("Close All");
run("AVI...", "select=[AdresseFilm] first=1 last=CompteurKF");
run("Split Channels");

///////////// blue channel

Nom_Fenetre="KalmanFilter-"+r+"_neighbors_filtering.avi (blue)";
selectWindow(Nom_Fenetre);
run("16-bit");
run("Kalman Stack Filter", "acquisition_noise=Acquisition_noise bias=Bias");

if(mac=="/") selectWindow(Nom_Fenetre); // the Kalman Stack filter plug-in does not behave the same way on mac and PC
else selectWindow("Kalman Stack Filter"); // the resulting window does not have the same name on PC

if(mac=="/") AdresseFilm=adresse+"Results\/KalmanFilter(blue).avi";
else AdresseFilm=adresse+"Results\\KalmanFilter(blue).avi";

run("AVI... ", "compression=Uncompressed frame=7 save=[AdresseFilm]");	//Save movie (AVI)

if(mac=="/") selectWindow(Nom_Fenetre); // the Kalman Stack filter plug-in does not behave the same way on mac and PC
else selectWindow("Kalman Stack Filter"); // the resulting window does not have the same name on PC

run("Close");

///////////// red channel

Nom_Fenetre="KalmanFilter-"+r+"_neighbors_filtering.avi (red)";
selectWindow(Nom_Fenetre);
run("16-bit");
run("Kalman Stack Filter", "acquisition_noise=Acquisition_noise bias=Bias");

if(mac=="/") selectWindow(Nom_Fenetre); // the Kalman Stack filter plug-in does not behave the same way on mac and PC
else selectWindow("Kalman Stack Filter"); // the resulting window does not have the same name on PC

if(mac=="/") AdresseFilm=adresse+"Results\/KalmanFilter(red).avi";
else AdresseFilm=adresse+"Results\\KalmanFilter(red).avi";


run("AVI... ", "compression=Uncompressed frame=7 save=[AdresseFilm]");	//Save movie (AVI)

if(mac=="/") selectWindow(Nom_Fenetre); // the Kalman Stack filter plug-in does not behave the same way on mac and PC
else selectWindow("Kalman Stack Filter"); // the resulting window does not have the same name on PC

run("Close");

///////////// green channel

Nom_Fenetre="KalmanFilter-"+r+"_neighbors_filtering.avi (green)";
selectWindow(Nom_Fenetre);
run("16-bit");
run("Kalman Stack Filter", "acquisition_noise=Acquisition_noise bias=Bias");

if(mac=="/") selectWindow(Nom_Fenetre); // the Kalman Stack filter plug-in does not behave the same way on mac and PC
else selectWindow("Kalman Stack Filter"); // the resulting window does not have the same name on PC

if(mac=="/") AdresseFilm=adresse+"Results\/KalmanFilter(green).avi";
else AdresseFilm=adresse+"Results\\KalmanFilter(green).avi";


run("AVI... ", "compression=Uncompressed frame=7 save=[AdresseFilm]");	//Save movie (AVI)

if(mac=="/") selectWindow(Nom_Fenetre); // the Kalman Stack filter plug-in does not behave the same way on mac and PC
else selectWindow("Kalman Stack Filter"); // the resulting window does not have the same name on PC

run("Close");

////////////// MERGE

if(mac=="/") AdresseFilm=adresse+"Results\/KalmanFilter(blue).avi";
else AdresseFilm=adresse+"Results\\KalmanFilter(blue).avi";
run("AVI...", "select=[AdresseFilm] first=1 last=CompteurKF");

if(mac=="/") AdresseFilm=adresse+"Results\/KalmanFilter(red).avi";
else AdresseFilm=adresse+"Results\\KalmanFilter(red).avi";
run("AVI...", "select=[AdresseFilm] first=1 last=CompteurKF");

if(mac=="/") AdresseFilm=adresse+"Results\/KalmanFilter(green).avi";
else AdresseFilm=adresse+"Results\\KalmanFilter(green).avi";
run("AVI...", "select=[AdresseFilm] first=1 last=CompteurKF");

run("Merge Channels...", "c1=[KalmanFilter(red).avi] c2=[KalmanFilter(green).avi] c3=[KalmanFilter(blue).avi]");

if(mac=="/") AdresseFilm=adresse+"Results\/KF-"+r+"_neighbors_filtering-align.avi";
else AdresseFilm=adresse+"Results\\KF-"+r+"_neighbors_filtering-align.avi";

if((r==7)&& (CutOFF==true))
{
if(mac=="/") AdresseFilm=adresse+"Results\/KF-CUTOFF_filtering-align.avi";
else AdresseFilm=adresse+"Results\\KF-CUTOFF_filtering-align.avi";
}

run("AVI... ", "compression=Uncompressed frame=7 save=[AdresseFilm]");	//Save movie (AVI)


///////////////////////////////////////
///////////// time stamps & scale bar
////////////////////////////////////////


CompteurKF=0;

for(i4=1;i4<taille-debut+2;i4++)
{
// Open filtered images //	

if(mac=="/") {if(File.exists(adresse+"TempMoy5\/Filtree Align"+i4+debut-1+".tif")==1)
{
CompteurKF++;
print ("CompteurKF=", CompteurKF);

selectWindow("RGB");
setSlice(CompteurKF);

Titre_KF="KF"+CompteurKF;
print ("Titre_KF=", Titre_KF);

run("Duplicate...", "title=Titre_KF");

// Display Time Stamp //
if(DispTime==true)
{TTime=round(((TOffset*10)+(TEntreDeuxImages*(i4+debut-2)*10)))/10;
TTimeHeu=floor(TTime/3600);
TTimeMin=floor((TTime-TTimeHeu*3600)/60);
TTimeSec=floor(10*(TTime-TTimeMin*60-TTimeHeu*3600))/10;
if(TTimeHeu<10){TTimeHeu="0"+TTimeHeu+"";}
if(TTimeMin<10){TTimeMin="0"+TTimeMin+"";}
if(TTimeSec<10){TTimeSec="0"+TTimeSec+"";}
TTimeSecfloor=floor(TTimeSec);
if(TTimeSecfloor==TTimeSec)
{TTimeSec=""+TTimeSec+".0";}
stringTime=""+TTimeHeu+":"+TTimeMin+":"+TTimeSec+" s";
drawString(stringTime,  floor(h/20),  floor(h/20)+floor(L/20));}

// Display Scale //
if(DispScale==true)
{setLineWidth(1);
for(n=0;n<floor(TailleScaleMic/12);n++)
{drawLine(floor(L/20), floor(9*h/10)+n, floor(L/20)+TailleScalePix, floor(9*h/10)+n);}
if(h/15>12) {drawString(""+TailleScaleMic+getInfo("micrometer.abbreviation")+"",  floor(L/20)+floor(TailleScalePix/6),  floor(9*h/10)+floor(TailleScaleMic/12)+ floor(h/18));}
else {drawString(""+TailleScaleMic+getInfo("micrometer.abbreviation")+"",  floor(L/20)+floor(TailleScalePix/6),  floor(9*h/10)+12);}}

}
} // //////////////////// end if MAC

else if(File.exists(adresse+"TempMoy5\\Filtree Align"+i4+debut-1+".tif")==1)
{
CompteurKF++;
print ("CompteurKF=", CompteurKF);

selectWindow("RGB");
setSlice(CompteurKF);

Titre_KF="KF"+CompteurKF;
print ("Titre_KF=", Titre_KF);

run("Duplicate...", "title=Titre_KF");

// Display Time Stamp //
if(DispTime==true)
{TTime=round(((TOffset*10)+(TEntreDeuxImages*(i4+debut-2)*10)))/10;
TTimeHeu=floor(TTime/3600);
TTimeMin=floor((TTime-TTimeHeu*3600)/60);
TTimeSec=floor(10*(TTime-TTimeMin*60-TTimeHeu*3600))/10;
if(TTimeHeu<10){TTimeHeu="0"+TTimeHeu+"";}
if(TTimeMin<10){TTimeMin="0"+TTimeMin+"";}
if(TTimeSec<10){TTimeSec="0"+TTimeSec+"";}
TTimeSecfloor=floor(TTimeSec);
if(TTimeSecfloor==TTimeSec)
{TTimeSec=""+TTimeSec+".0";}
stringTime=""+TTimeHeu+":"+TTimeMin+":"+TTimeSec+" s";
drawString(stringTime,  floor(h/20),  floor(h/20)+floor(L/20));}

// Display Scale //
if(DispScale==true)
{setLineWidth(1);
for(n=0;n<floor(TailleScaleMic/12);n++)
{drawLine(floor(L/20), floor(9*h/10)+n, floor(L/20)+TailleScalePix, floor(9*h/10)+n);}
if(h/15>12) {drawString(""+TailleScaleMic+getInfo("micrometer.abbreviation")+"",  floor(L/20)+floor(TailleScalePix/6),  floor(9*h/10)+floor(TailleScaleMic/12)+ floor(h/18));}
else {drawString(""+TailleScaleMic+getInfo("micrometer.abbreviation")+"",  floor(L/20)+floor(TailleScalePix/6),  floor(9*h/10)+12);}}

}	// End if PC

}	//End of for c4

if(mac=="/") AdresseFilm=adresse+"Results\/KF-"+r+"_neighbors_filtering-align.avi";
else AdresseFilm=adresse+"Results\\KF-"+r+"_neighbors_filtering-align.avi"; 

if((r==7)&& (CutOFF==true))
{
if(mac=="/") AdresseFilm=adresse+"Results\/KF-CUTOFF_filtering-align.avi"; 
else AdresseFilm=adresse+"Results\\KF-CUTOFF_filtering-align.avi"; 
}

selectWindow("RGB"); // close the video
run("Close");

run("Images to Stack", "name=Stack title=[] use");
run("AVI... ", "compression=Uncompressed frame=7 save=[AdresseFilm]");	//Save movie with scale & time(AVI)

print ("saving Kalman Filter", AdresseFilm);


// delete temp files for KF blue //
if(mac=="/") //Delete files
{ 
if(File.exists(adresse+"Results\/KalmanFilter(blue).avi")==1)	
{File.delete(adresse+"Results\/KalmanFilter(blue).avi");}
}

else //Delete files
{
{if(File.exists(adresse+"Results\\KalmanFilter(blue).avi")==1)	
{File.delete(adresse+"Results\\KalmanFilter(blue).avi");}
}
}


// delete temp files for KF red //
if(mac=="/") //Delete files
{ 
if(File.exists(adresse+"Results\/KalmanFilter(red).avi")==1)	
{File.delete(adresse+"Results\/KalmanFilter(red).avi");}
}

else //Delete files
{
{if(File.exists(adresse+"Results\\KalmanFilter(red).avi")==1)	
{File.delete(adresse+"Results\\KalmanFilter(red).avi");}
}
}


// delete temp files for KF green //
if(mac=="/") //Delete files
{ 
if(File.exists(adresse+"Results\/KalmanFilter(green).avi")==1)	
{File.delete(adresse+"Results\/KalmanFilter(green).avi");}
}

else //Delete files
{
{if(File.exists(adresse+"Results\\KalmanFilter(green).avi")==1)	
{File.delete(adresse+"Results\\KalmanFilter(green).avi");}
}
}


// delete temp files for KalmanFilter-R_neighbors_filtering //
if(mac=="/") //Delete files
{ 
if(File.exists(adresse+"Results\/KalmanFilter-"+r+"_neighbors_filtering.avi")==1)	
{File.delete(adresse+"Results\/KalmanFilter-"+r+"_neighbors_filtering.avi");}
}

else //Delete files
{
{if(File.exists(adresse+"Results\\KalmanFilter-"+r+"_neighbors_filtering.avi")==1)	
{File.delete(adresse+"Results\\KalmanFilter-"+r+"_neighbors_filtering.avi");}
}
}


// delete temp files for KF-R_neighbors_filtering //
if((r==7)&& (CutOFF==true))
{

if(mac=="/") //Delete files
{ 
if(File.exists(adresse+"Results\/KF-"+r+"_neighbors_filtering.avi")==1)	
{File.delete(adresse+"Results\/KF-"+r+"_neighbors_filtering.avi");}
}

else //Delete files
{
{if(File.exists(adresse+"Results\\KF-"+r+"_neighbors_filtering.avi")==1)	
{File.delete(adresse+"Results\\KFr-"+r+"_neighbors_filtering.avi");}
}
}

} // end if r==7 && CutOFF==true

} // end If CutOFF==true


// Delete Files //
for(i=debut;i<taille+1;i++)
{
if(mac=="/")
{if(File.exists(adresse+"TempMoy5\/Filtree Align"+i+".tif")==1)	File.delete(adresse+"TempMoy5\/Filtree Align"+i+".tif");
if(File.exists(adresse+"TempMax5\/Filtree Align"+i+".tif")==1)	File.delete(adresse+"TempMax5\/Filtree Align"+i+".tif");}
else
{if(File.exists(adresse+"TempMoy5\\Filtree Align"+i+".tif")==1)	File.delete(adresse+"TempMoy5\\Filtree Align"+i+".tif");
if(File.exists(adresse+"TempMax5\\Filtree Align"+i+".tif")==1)	File.delete(adresse+"TempMax5\\Filtree Align"+i+".tif");}
}

// Save Movies //
if(KprojectionMoy==1)
{
if(mac=="/")
{
if (CutOFF==true) AdresseFilm=adresse+"Results\/average_projection-CUTOFF_filtering-align.avi";
else AdresseFilm=adresse+"Results\/average_projection-"+r+"_neighbors_filtering-align.avi";
SeqImMoy=adresse+"TempMoyXYZ\/Filtr Align Proj Moy1.tif";
}

else{

if (CutOFF==true) AdresseFilm=adresse+"Results\\average_projection-CUTOFF_filtering-align.avi";
else AdresseFilm=adresse+"Results\\average_projection-"+r+"_neighbors_filtering-align.avi";
SeqImMoy=adresse+"TempMoyXYZ\\Filtr Align Proj Moy1.tif";
}		//Path of final images sequence	
print (SeqImMoy);
run("Image Sequence...", "open=[SeqImMoy] number=NbImagebis starting=1 increment=1 scale=100 file=[] or=[] sort first=1 last=taille");	//Open final images sequence
run("AVI... ", "compression=Uncompressed frame=7 save=[AdresseFilm]");
print ("*** SAVE AVI ***",AdresseFilm);
}						// Save AVI

if(KprojectionMax==1)
{
if(mac=="/")
{
if (CutOFF==true) AdresseFilm=adresse+"Results\/maximum_projection-CUTOFF_filtering-align.avi";
else AdresseFilm=adresse+"Results\/maximum_projection-"+r+"_neighbors_filtering-align.avi";
SeqImMax=adresse+"TempMaxXYZ\/Filtr Align Proj Max1.tif";
}

else {

if (CutOFF==true) AdresseFilm=adresse+"Results\\maximum_projection-CUTOFF_filtering-align.avi";
else AdresseFilm=adresse+"Results\\maximum_projection-"+r+"_neighbors_filtering-align.avi";
SeqImMax=adresse+"TempMaxXYZ\\Filtr Align Proj Max1.tif";
}

run("Image Sequence...", "open=[SeqImMax] number=NbImagebis starting=1 increment=1 scale=100 file=[] or=[] sort first=1 last=taille");
run("AVI... ", "compression=Uncompressed frame=7 save=[AdresseFilm]");}

for(i=1;i<NbImagebis+1;i++)
{
if(mac=="/")
{if(File.exists(adresse+"TempMoyXYZ\/Filtre Align Proj Moy"+i+".tif")==1) File.delete(adresse+"TempMoyXYZ\/Filtre Align Proj Moy"+i+".tif");
if(File.exists(adresse+"TempMaxXYZ\/Filtre Align Proj Max"+i+".tif")==1) File.delete(adresse+"TempMaxXYZ\/Filtre Align Proj Max"+i+".tif");}

else
{if(File.exists(adresse+"TempMoyXYZ\\Filtre Align Proj Moy"+i+".tif")==1) File.delete(adresse+"TempMoyXYZ\\Filtre Align Proj Moy"+i+".tif");
if(File.exists(adresse+"TempMaxXYZ\\Filtre Align Proj Max"+i+".tif")==1) File.delete(adresse+"TempMaxXYZ\\Filtre Align Proj Max"+i+".tif");}
}


}	//End of if(Correction==3) -> XYZ Correction


}	//End of if(((r==3)&&(Filtrage3==true))||((r==5)&&(Filtrage5==true))||((r==7)&&(Filtrage7==true)))
}	//End of for(r=3...

}	//End of if(Correction==1 3) (at the begining of program)

/////////////////////////////////////////////////////////////////////////////////////////////////////////////////////////////////////////////////////////////////////////////////////////////////////////////////////////////////////////////////////////////////////////////////////
////////////////////////////////////////////////////////////////////                   End of correction XYZ and Z                                 /////////////////////////////////////////////////////////////////////////////////////////////////////////////////////////
/////////////////////////////////////////////////////////////////////////////////////////////////////////////////////////////////////////////////////////////////////////////////////////////////////////////////////////////////////////////////////////////////////////////////////


///////////////////////////////////////////////////////////////////////////////////////////////////////////////////
/////////////////////////Manual display and delete WITHOUT frame filtering neither XY alignment////////////////////////////////////////////////////////////
///////////////////////////////////////////////////////////////////////////////////////////////////////////////////
///////////////////////////////////////////////////////////////////////////////////////////////////////////////////


if(Correction==4)
{


////////////////////////////////////////////////////////////////////////


// Choice of process //
string53="\nType of projection (at least one):";
string530="Max Intensity: maximized signal";
string531="Average Intensity: minimized noise";
string532="No Projection: maximized the number of frames";
string533="Kalman Filter: enhanced signal, minimized noise, current video frame rate";
Liste2 = newArray("based on a period of time","based on a number of frames");
string55="\nDisplay settings";
string550="Overlay the time stamp on movies";
string551="Overlay the scale bar on movies";

Dialog.create("Settings");

Dialog.addMessage(string53) ;
Dialog.addCheckbox(string530,true);
Dialog.addCheckbox(string531,true);
Dialog.addCheckbox(string532,true);
Dialog.addCheckbox(string533,false);
Dialog.addChoice("\nType of projection \n('time' to keep a fix time scale\nor 'based on a number of frames' to minimize\n the variation of noise between successive frames):", Liste2,"based on a number of frames");
Dialog.addMessage(string55) ;
Dialog.addCheckbox(string550, true);
Dialog.addCheckbox(string551, true);

Dialog.show();

KprojectionMax=Dialog.getCheckbox();
KprojectionMoy=Dialog.getCheckbox();
KprojectionNo=Dialog.getCheckbox();
KalmanFilter=Dialog.getCheckbox();
if((KprojectionMax==false)&&(KprojectionMoy==false)&&(KprojectionNo==false)&&(KalmanFilter==false))exit("Please select at least one type of projection (Average or Maximum or None)");
Correction2=Dialog.getChoice();
DispTime=Dialog.getCheckbox();
DispScale=Dialog.getCheckbox();

run("Close All");
setBatchMode(true);

if(Correction2=="based on a period of time")
{
Dialog.create("Settings of projection");
Dialog.addNumber("Time between two projections (ms)",TEntreDeuxImages*10000);
Dialog.show();
T=Dialog.getNumber();
NFrames=round(T/(TEntreDeuxImages*1000));
if(NFrames==0) NFrames=1;
if(NFrames>taille-debut+1) exit("Please enter a correct value (Time between two projections)");
}

if(Correction2=="based on a number of frames")
{
Dialog.create("Settings of projection");
Dialog.addNumber("Number of frames for projections",5);
Dialog.show();
NFrames=round(Dialog.getNumber());
if(NFrames<1)NFrames=1;
if(NFrames>taille-debut+1) exit("Please enter a correct value (Number of frames for projections)");
}

// Settings of time stamp  //
if(DispTime==true)
{
open(adresse +nom+Ref+".tif");
setFont("Monospaced",  floor(h/18));
if(h/15<12){setFont("Monospaced", 10);}
setForegroundColor(255, 255, 255);
close();
}

////////////////////////////////////////////////////////////////////////


// Display //

run("Close All");


CONVERSION=newArray(taille-debut+2);
COMPTAGE=0;

for(i4=1;i4<taille-debut+2;i4++)
{
// Open filtered images //	This is just to load the array, even though there should not be filtered frames at this stage...


if(EtatFiltr[i4-1]==1)	
{

COMPTAGE=COMPTAGE+1;
CONVERSION[i4-1]=COMPTAGE;


if(i4+debut-1<10)
{if(UnMix==true) open(adresseUnmix+nom+"00"+i4+debut-1+".tif");
else open(adresse+nom+"00"+i4+debut-1+".tif");}
else 	
{
	if(i4+debut-1<100)	
		{if(UnMix==true) open(adresseUnmix+nom+"0"+i4+debut-1+".tif");
		else open(adresse+nom+"0"+i4+debut-1+".tif");}
	else
		{if(UnMix==true) open(adresseUnmix+nom+i4+debut-1+".tif");
		else open(adresse+nom+i4+debut-1+".tif");}
}
}


if (i4-2>-1)
{
if (CONVERSION[i4-1]==CONVERSION[i4-2]) CONVERSION[i4-1]=0;
}


print ("numero image original =", i4-1, "convertis en =", CONVERSION[i4-1], "COMPTAGE =", COMPTAGE);


}
run("Images to Stack", "name=Filtered title=[] use");
id1=getImageID();


setBatchMode("exit and display");


////////////////////////////
// Delete images (manual) //
////////////////////////////


// Delete //


box=true;
setSlice(1);
run("In");

waitForUser("Move with < or > in the stack\nDELETE the current slice while pressing the SPACE BAR\nBe careful, there is no cancel\n\nWhen you are done, press SHIFT");

 while (isKeyDown("shift") < 1)
{ 

EFFACE=isKeyDown("space");
if (EFFACE==true) 
 {NUMBERSLICE=getSliceNumber();
run("Select All");
run("Fill", "slice");
run("Invert", "slice");
run("Select None");

if (NUMBERSLICE==0) EtatFiltr[0]=0;
else
{for(i4=1;i4<taille-debut+2;i4++)
{

if (NUMBERSLICE==CONVERSION[i4-1]) 
{
EtatFiltr[i4-1]=0;
print ("slice number MANUAL =", NUMBERSLICE, "ORIGINAL", i4-1, "EtatFiltr =", EtatFiltr[i4-1]);
}
}
}


}
} /// end While 


run("Close All");
setBatchMode(true);


////////////////////////////////////////////////////////////////////////////// second part 

if(KprojectionNo==true)
{
run("Close All");
for(i4=1;i4<taille-debut+2;i4++)
{
// Open filtered images //	
if(EtatFiltr[i4-1]==1)	
{
print ("Image number =", i4-1, "EtatFiltr =", EtatFiltr[i4-1]);
if(i4+debut-1<10)	

{if(UnMix==true) {open(adresseUnmix+nom+"00"+i4+debut-1+".tif");
print ("Image number =", i4-1, "EtatFiltr =", EtatFiltr[i4-1], "Adresse =", adresseUnmix+nom+"00"+i4+debut-1+".tif");}
else {open(adresse+nom+"00"+i4+debut-1+".tif");
print ("Image number =", i4-1, "EtatFiltr =", EtatFiltr[i4-1], "Adresse =", adresse+nom+"00"+i4+debut-1+".tif");}}

else 	
{
	if(i4+debut-1<100)	
		{if(UnMix==true) {open(adresseUnmix+nom+"0"+i4+debut-1+".tif");
		print ("Image number =", i4-1, "EtatFiltr =", EtatFiltr[i4-1], "Adresse =", adresseUnmix+nom+"0"+i4+debut-1+".tif");}
		else {open(adresse+nom+"0"+i4+debut-1+".tif");
		print ("Image number =", i4-1, "EtatFiltr =", EtatFiltr[i4-1], "Adresse =", adresse+nom+"0"+i4+debut-1+".tif");}}
	else
		{if(UnMix==true) {open(adresseUnmix+nom+i4+debut-1+".tif");
		print ("Image number =", i4-1, "EtatFiltr =", EtatFiltr[i4-1], "Adresse =", adresseUnmix+nom+i4+debut-1+".tif");}
		else {open(adresse+nom+i4+debut-1+".tif");
		print ("Image number =", i4-1, "EtatFiltr =", EtatFiltr[i4-1], "Adresse =", adresse+nom+i4+debut-1+".tif");}}
}


// Display Time Stamp //
if(DispTime==true)
{TTime=round((TOffset*10)+(TEntreDeuxImages*(i4+debut-2)*10))/10;
TTimeHeu=floor(TTime/3600);
TTimeMin=floor((TTime-TTimeHeu*3600)/60);
TTimeSec=floor(10*(TTime-TTimeMin*60-TTimeHeu*3600))/10;
if(TTimeHeu<10){TTimeHeu="0"+TTimeHeu+"";}
if(TTimeMin<10){TTimeMin="0"+TTimeMin+"";}
if(TTimeSec<10){TTimeSec="0"+TTimeSec+"";}
TTimeSecfloor=floor(TTimeSec);
if(TTimeSecfloor==TTimeSec)
{TTimeSec=""+TTimeSec+".0";}
stringTime=""+TTimeHeu+":"+TTimeMin+":"+TTimeSec+" s";
drawString(stringTime,  floor(h/20),  floor(h/20)+floor(L/20));}


// Display Scale //
if(DispScale==true)
{setLineWidth(1);
for(n=0;n<floor(TailleScaleMic/12);n++)
{drawLine(floor(L/20), floor(9*h/10)+n, floor(L/20)+TailleScalePix, floor(9*h/10)+n);}
if(h/15>12) {drawString(""+TailleScaleMic+getInfo("micrometer.abbreviation")+"",  floor(L/20)+floor(TailleScalePix/6),  floor(9*h/10)+floor(TailleScaleMic/12)+ floor(h/18));}
else {drawString(""+TailleScaleMic+getInfo("micrometer.abbreviation")+"",  floor(L/20)+floor(TailleScalePix/6),  floor(9*h/10)+12);}}

}

}	//End of for i4

if(mac=="/") AdresseFilm=adresse+"Results\/no_projection-"+r+"_neighbors_filtering.avi";
else AdresseFilm=adresse+"Results\\no_projection-"+r+"_neighbors_filtering.avi";


run("Images to Stack", "name=Stack title=[] use");
run("AVI... ", "compression=Uncompressed frame=7 save=[AdresseFilm]");	//Save movie (AVI)

print ("saving no-proj", AdresseFilm);
beep();

}	//End of KprojectionNo==true


if((KprojectionMax==true)||(KprojectionMoy==true))
{
kkFramesN=0;
kkFramesT=0;

for(i4=1;i4<taille-debut+2;i4++)
{
// Open filtered images //	
kkFramesT++;
if(EtatFiltr[i4-1]==1)
{
if(kkFramesN==0) debutChange=i4+debut-1;
kkFramesN++;
if(i4+debut-1<10)
{if(UnMix==true) open(adresseUnmix+nom+"00"+i4+debut-1+".tif");
else open(adresse+nom+"00"+i4+debut-1+".tif");}
else
{
	if(i4+debut-1<100)
		{if(UnMix==true) open(adresseUnmix+nom+"0"+i4+debut-1+".tif");
		else open(adresse+nom+"0"+i4+debut-1+".tif");}
	else
		{if(UnMix==true) open(adresseUnmix+nom+i4+debut-1+".tif");
		else open(adresse+nom+i4+debut-1+".tif");}
}


if(((Correction2=="based on a number of frames")&&(kkFramesN==NFrames))||((Correction2=="based on a period of time")&&(kkFramesT==NFrames)))
{
kkFramesN=0;
kkFramesT=0;
i4bis++;

run("Images to Stack", "name=Stack title=[] use");


// Average Projection //
if(KprojectionMax==true)
{run("Z Project...", "projection=[Max Intensity]");

// Display Time Stamp//
if(DispTime==true)
{
TTime=round((TOffset*10)+(TEntreDeuxImages*(debutChange)*10))/10;
TTimeHeu=floor(TTime/3600);
TTimeMin=floor((TTime-TTimeHeu*3600)/60);
TTimeSec=floor(10*(TTime-TTimeMin*60-TTimeHeu*3600))/10;
if(TTimeHeu<10){TTimeHeu="0"+TTimeHeu+"";}
if(TTimeMin<10){TTimeMin="0"+TTimeMin+"";}
if(TTimeSec<10){TTimeSec="0"+TTimeSec+"";}
TTimeSecfloor=floor(TTimeSec);
if(TTimeSecfloor==TTimeSec) TTimeSec=""+TTimeSec+".0";
stringTime=""+TTimeHeu+":"+TTimeMin+":"+TTimeSec+" s";
drawString(stringTime,  floor(h/20),  floor(h/20)+floor(L/20));
}

// Display Scale//
if(DispScale==true)
{
setLineWidth(1);
for(n=0;n<floor(TailleScaleMic/12);n++)
{drawLine(floor(L/20), floor(9*h/10)+n, floor(L/20)+TailleScalePix, floor(9*h/10)+n);}
if(h/15>12){drawString(""+TailleScaleMic+getInfo("micrometer.abbreviation")+"",  floor(L/20)+floor(TailleScalePix/6),  floor(9*h/10)+floor(TailleScaleMic/12)+ floor(h/18));}
else{drawString(""+TailleScaleMic+getInfo("micrometer.abbreviation")+"",  floor(L/20)+floor(TailleScalePix/4),  floor(9*h/10)+12);}
}

// Save images //
if(mac=="/") saveAs("Tif",adresse+"TempMax5\/Projection Max Filtree 5 neighbors"+i4bis+".tif");
else  saveAs("Tif",adresse+"TempMax5\\Projection Max Filtree 5 neighbors"+i4bis+".tif");
close();
}	//End of if KprojectionMax


// Average Projection //
if(KprojectionMoy==true)
{run("Z Project...", "projection=[Average Intensity]");

// Display Time Stamp//
if(DispTime==true)
{
TTime=round((TOffset*10)+(TEntreDeuxImages*(debutChange)*10))/10;
TTimeHeu=floor(TTime/3600);
TTimeMin=floor((TTime-TTimeHeu*3600)/60);
TTimeSec=floor(10*(TTime-TTimeMin*60-TTimeHeu*3600))/10;
if(TTimeHeu<10){TTimeHeu="0"+TTimeHeu+"";}
if(TTimeMin<10){TTimeMin="0"+TTimeMin+"";}
if(TTimeSec<10){TTimeSec="0"+TTimeSec+"";}
TTimeSecfloor=floor(TTimeSec);
if(TTimeSecfloor==TTimeSec) TTimeSec=""+TTimeSec+".0";
stringTime=""+TTimeHeu+":"+TTimeMin+":"+TTimeSec+" s";
drawString(stringTime,  floor(h/20),  floor(h/20)+floor(L/20));
}

// Display Scale//
if(DispScale==true)
{
setLineWidth(1);
for(n=0;n<floor(TailleScaleMic/12);n++)
{drawLine(floor(L/20), floor(9*h/10)+n, floor(L/20)+TailleScalePix, floor(9*h/10)+n);}
if(h/15>12){drawString(""+TailleScaleMic+getInfo("micrometer.abbreviation")+"",  floor(L/20)+floor(TailleScalePix/6),  floor(9*h/10)+floor(TailleScaleMic/12)+ floor(h/18));}
else{drawString(""+TailleScaleMic+getInfo("micrometer.abbreviation")+"",  floor(L/20)+floor(TailleScalePix/4),  floor(9*h/10)+12);}
}

// Save images //
if(mac=="/") saveAs("Tif",adresse+"TempMoy5\/Projection Moy Filtree 5 neighbors"+i4bis+".tif");
else saveAs("Tif",adresse+"TempMoy5\\Projection Moy Filtree 5 neighbors"+i4bis+".tif");
close();
}	//End of if KprojectionMoy

run("Close All");
}	//End of if kkFrames
}	//End of if EtatFiltr
}	//End of for i4


if(KprojectionMax==true)
{

if(mac=="/") 
{AdresseFilm=adresse+"Results\/maximum_projection-"+r+"_neighbors_filtering.avi";
SeqImMax=adresse+"TempMax5\/Projection Max Filtree 5 neighbors"+1+".tif";}

else 
{AdresseFilm=adresse+"Results\\maximum_projection-"+r+"_neighbors_filtering.avi";
SeqImMax=adresse+"TempMax5\\Projection Max Filtree 5 neighbors"+1+".tif";}		//Path of final frames	

run("Image Sequence...", "open=[SeqImMax] number=NbImagebis starting=1 increment=1 scale=100 file=[] or=[] sort first=1 last=taille-debut");	//Ouverture de la s�quence finale d'image		//Il s'arrete � la 100� image :s
run("AVI... ", "compression=Uncompressed frame=7 save=[AdresseFilm]");	//Save movie (AVI)

if(mac=="/") //Delete files
{for(i=1;i<NbImagebis+1;i++) 
{if(File.exists(adresse+"TempMax5\/Projection Max Filtree 5 neighbors"+i+".tif")==1)	
{File.delete(adresse+"TempMax5\/Projection Max Filtree 5 neighbors"+i+".tif");}}}

else //Delete files
{for(i=1;i<NbImagebis+1;i++) 
{if(File.exists(adresse+"TempMax5\\Projection Max Filtree 5 neighbors"+i+".tif")==1)	
{File.delete(adresse+"TempMax5\\Projection Max Filtree 5 neighbors"+i+".tif");}}}
}					


if(KprojectionMoy==true)
{
if(mac=="/") 
{AdresseFilm=adresse+"Results\/average_projection-"+r+"_neighbors_filtering.avi";
SeqImMoy=adresse+"TempMoy5\/Projection Moy Filtree 5 neighbors"+1+".tif";}

else 
{AdresseFilm=adresse+"Results\\average_projection-"+r+"_neighbors_filtering.avi";
SeqImMoy=adresse+"TempMoy5\\Projection Moy Filtree 5 neighbors"+1+".tif";}		//Path of final images

run("Image Sequence...", "open=[SeqImMoy] number=NbImagebis starting=1 increment=1 scale=100 file=[] or=[] sort first=1 last=taille-debut");	//Ouverture de la s�quence finale d'image		//Il s'arrete � la 100� image :s
run("AVI... ", "compression=Uncompressed frame=7 save=[AdresseFilm]");	//Save movie (AVI)
print ("saving no-proj", AdresseFilm);
beep();


if(mac=="/") //Delete files
{for(i=1;i<NbImagebis+1;i++) 
{if(File.exists(adresse+"TempMoy5\/Projection Moy Filtree 5 neighbors"+i+".tif")==1)	
{File.delete(adresse+"TempMoy5\/Projection Moy Filtree 5 neighbors"+i+".tif");}}}

else //Delete files
{for(i=1;i<NbImagebis+1;i++) 
{if(File.exists(adresse+"TempMoy5\\Projection Moy Filtree 5 neighbors"+i+".tif")==1)	
{File.delete(adresse+"TempMoy5\\Projection Moy Filtree 5 neighbors"+i+".tif");}}}
}						

}	//End of if((KprojectionMax==true)||(KprojectionMoy==true))

////////////////////////////////////////////////////////////////////////////// third part

taille_debut=taille-debut+1;
if(mac=="/") AdresseFilm=adresse+"Results\/Manual_Results.avi";
else AdresseFilm=adresse+"Results\\Manual_Results.avi";

// Choice of process //
string55="Display settings";
string550="Show the time stamp on videos";
string551="Show the scale on videos";

Dialog.create("Choice of Display");
Dialog.addMessage(string55);
Dialog.addCheckbox(string550, true);
Dialog.addCheckbox(string551, true);
Dialog.show();

DispTime=Dialog.getCheckbox();
DispScale=Dialog.getCheckbox();

// Settings of time stamp  //
if(DispTime==true)
{
open(adresse +nom+Ref+".tif");
setFont("Monospaced",  floor(h/18));
if(h/15<12){setFont("Monospaced", 10);}
setForegroundColor(255, 255, 255);
close();
}

for(i4=0;i4<taille-debut+1;i4++)
{// Open non-max local images //
if(i4+debut<10)
	{if(UnMix==true) open(adresseUnmix+nom+"00"+i4+debut+".tif");
	else open(adresse+nom+"00"+i4+debut+".tif"); }
else 
	{if(i4+debut<100)	
	{if(UnMix==true) open(adresseUnmix+nom+"0"+i4+debut+".tif");
	else open(adresse+nom+"0"+i4+debut+".tif");}
	else
		{if(UnMix==true) open(adresseUnmix+nom+i4+debut+".tif");
		else open(adresse+nom+i4+debut+".tif");}
	}
}	//End of for i4


run("Images to Stack", "name=Stack title=[] use");


for(i=taille;i>debut-1;i--)
{
// Display Time Stamp //
if(DispTime==true)
{TTime=round((TOffset*10)+(TEntreDeuxImages*(i)*10))/10;
TTimeHeu=floor(TTime/3600);
TTimeMin=floor((TTime-TTimeHeu*3600)/60);
TTimeSec=floor(10*(TTime-TTimeMin*60-TTimeHeu*3600))/10;
if(TTimeHeu<10){TTimeHeu="0"+TTimeHeu+"";}
if(TTimeMin<10){TTimeMin="0"+TTimeMin+"";}
if(TTimeSec<10){TTimeSec="0"+TTimeSec+"";}
TTimeSecfloor=floor(TTimeSec);
if(TTimeSecfloor==TTimeSec)
{TTimeSec=""+TTimeSec+".0";}
stringTime=""+TTimeHeu+":"+TTimeMin+":"+TTimeSec+" s";
drawString(stringTime,  floor(h/20),  floor(h/20)+floor(L/20));}

// Display Scale //
if(DispScale==true)
{setLineWidth(1);
for(n=0;n<floor(TailleScaleMic/12);n++)
{drawLine(floor(L/20), floor(9*h/10)+n, floor(L/20)+TailleScalePix, floor(9*h/10)+n);}
if(h/15>12){drawString(""+TailleScaleMic+getInfo("micrometer.abbreviation")+"",  floor(L/20)+floor(TailleScalePix/6),  floor(9*h/10)+floor(TailleScaleMic/12)+ floor(h/18));}
else{drawString(""+TailleScaleMic+getInfo("micrometer.abbreviation")+"",  floor(L/20)+floor(TailleScalePix/6),  floor(9*h/10)+12);}}

if(mac=="/") saveAs("Tif",adresse+"TempMoy5\/Manual"+i+".tif");
else saveAs("Tif",adresse+"TempMoy5\\Manual"+i+".tif");
close();

}	//End of for i

// Save AVI//
for(i=debut;i<taille+1;i++)
{if(mac=="/")  open(adresse+"TempMoy5\/Manual"+i+".tif");
else  open(adresse+"TempMoy5\\Manual"+i+".tif");}

run("Images to Stack", "name=Stack title=[] use");
run("AVI... ", "compression=Uncompressed frame=7 save=[AdresseFilm]"); 
run("Close All");				

// Delete temp files //
for(i=debut;i<taille+1;i++)
{if(mac=="/") File.delete(adresse+"TempMoy5\/Manual"+i+".tif");
else File.delete(adresse+"TempMoy5\\Manual"+i+".tif");
if(UnMix==true)
{if(i<10) File.delete(adresseUnmix+nom+"00"+i+".tif");
if((i>=10)&&(i<100)) File.delete(adresseUnmix+nom+"0"+i+".tif");
if(i>99) File.delete(adresseUnmix+nom+i+".tif");
}}


} // end of if Correction==4 -------------- MANUAL ONLY

///////////////////////////////////////////////////////////////////////////////////////////////////////////////////
///////////////////////////////////////////////////////////////////////////////////////////////////////////////////
///////////////////////////////////////////////////////////////////////////////////////////////////////////////////
///////////////////////////////////////////////////////////////////////////////////////////////////////////////////


/////////////////////////////////////////////////////////////////////////////////////////////////////////////////////////////////////////////////////////////////////////////////////////////////////////////////////////////////////////////////////////////////////////////////////
////////////////////////////////////////////////////////////////////                              correction XY                                     /////////////////////////////////////////////////////////////////////////////////////////////////////////////////////////
////////////////////////////////////////////////////////////////////////////////////////////////////////////////////////////////////////////////////////////////////////////////////////////////////////////////////////////////////////////////////////////////////////////////////
if(Correction==2)
{
taille_debut=taille-debut+1;
if(mac=="/") AdresseFilm=adresse+"Results\/Results.avi";
else AdresseFilm=adresse+"Results\\Results.avi";

// Choice of process //
string55="Display settings";
string550="Show the time stamp on videos";
string551="Show the scale on videos";

Dialog.create("Choice of Display");
Dialog.addMessage(string55);
Dialog.addCheckbox(string550, true);
Dialog.addCheckbox(string551, true);
Dialog.show();

DispTime=Dialog.getCheckbox();
DispScale=Dialog.getCheckbox();

// Settings of time stamp  //
if(DispTime==true)
{
open(adresse +nom+Ref+".tif");
setFont("Monospaced",  floor(h/18));
if(h/15<12){setFont("Monospaced", 10);}
setForegroundColor(255, 255, 255);
close();
}

for(i4=0;i4<taille-debut+1;i4++)
{// Open non-max local images //
if(i4+debut<10)
	{if(UnMix==true) open(adresseUnmix+nom+"00"+i4+debut+".tif");
	else open(adresse+nom+"00"+i4+debut+".tif"); }
else 
	{if(i4+debut<100)	
	{if(UnMix==true) open(adresseUnmix+nom+"0"+i4+debut+".tif");
	else open(adresse+nom+"0"+i4+debut+".tif");}
	else
		{if(UnMix==true) open(adresseUnmix+nom+i4+debut+".tif");
		else open(adresse+nom+i4+debut+".tif");}
	}
}	//End of for i4


run("Images to Stack", "name=Stack title=[] use");


Decalage=0;
NewRef=parseFloat(Ref);
print (Ref);
print (NewRef);
NewRefManual=NewRef;

if ((Correction==1) || (Correction==3))    // juste lorsque correcion Z et XYZ, car sinon pas de suppression de frame! jsut realign

{


 if (EtatFiltr[NewRef]==0)
{
Decalage=1; // just in case the operator deleted manually the ref frame... move to the next before/after
NewRef=parseFloat(Ref)+Decalage; // Ref is a STRING!!!
} 

 if (EtatFiltr[NewRef]==0) // the next image to be used for reference is deleted
{
Decalage=-2; // just in case the operator deleted manually the ref frame... move to the next before/after
NewRef=parseFloat(Ref)+Decalage; // Ref is a STRING!!!
} 

 if (EtatFiltr[NewRef]==0)
{
Decalage=3; // just in case the operator deleted manually the ref frame... move to the next before/after
NewRef=parseFloat(Ref)+Decalage; // Ref is a STRING!!!
} 

 if (EtatFiltr[NewRef]==0)
{
Decalage=-4; // just in case the operator deleted manually the ref frame... move to the next before/after
NewRef=parseFloat(Ref)+Decalage; // Ref is a STRING!!!
} 

 if (EtatFiltr[NewRef]==0)
{
Decalage=5; // just in case the operator deleted manually the ref frame... move to the next before/after
NewRef=parseFloat(Ref)+Decalage; // Ref is a STRING!!!
} 

 if (EtatFiltr[NewRef]==0)
{
Decalage=-6; // just in case the operator deleted manually the ref frame... move to the next before/after
NewRef=parseFloat(Ref)+Decalage; // Ref is a STRING!!!
} 

 if (EtatFiltr[NewRef]==0)
{
Decalage=7; // just in case the operator deleted manually the ref frame... move to the next before/after
NewRef=parseFloat(Ref)+Decalage; // Ref is a STRING!!!
} 

 if (EtatFiltr[NewRef]==0)
{
Decalage=-8; // just in case the operator deleted manually the ref frame... move to the next before/after
NewRef=parseFloat(Ref)+Decalage; // Ref is a STRING!!!
} 
 
  if (EtatFiltr[NewRef]==0)
{
Decalage=9; // just in case the operator deleted manually the ref frame... move to the next before/after
NewRef=parseFloat(Ref)+Decalage; // Ref is a STRING!!!
} 

 if (EtatFiltr[NewRef]==0)
{
Decalage=-10; // just in case the operator deleted manually the ref frame... move to the next before/after
NewRef=parseFloat(Ref)+Decalage; // Ref is a STRING!!!
}  
 
 if (EtatFiltr[NewRef]==0)
 {
 print ("ERROR! The anchoring frame has been inadvertently deleted during the process.");
beep();
} 


print (Decalage);
print (NewRef);
NewRefManual=CONVERSION[NewRef]; // Find Ref number after manual deletion using the conversion table

}

print (NewRefManual);

setSlice(NewRefManual);
setBatchMode(true);
// setBatchMode("exit and display");
if (Transformation=="Translation") run("StackReg ", "transformation=[Translation]"); // [Translation] ou [Affine] ou [Rigid Body] ou [Scaled Rotation]
if (Transformation=="Rigid Body") run("StackReg ", "transformation=[Rigid Body]");
if (Transformation=="Scaled Rotation") run("StackReg ", "transformation=[Scaled Rotation]");
if (Transformation=="Affine") run("StackReg ", "transformation=[Affine]");
run("Stack to Images");


for(i=taille;i>debut-1;i--)
{
// Display Time Stamp //
if(DispTime==true)
{TTime=round((TOffset*10)+(TEntreDeuxImages*(i)*10))/10;
TTimeHeu=floor(TTime/3600);
TTimeMin=floor((TTime-TTimeHeu*3600)/60);
TTimeSec=floor(10*(TTime-TTimeMin*60-TTimeHeu*3600))/10;
if(TTimeHeu<10){TTimeHeu="0"+TTimeHeu+"";}
if(TTimeMin<10){TTimeMin="0"+TTimeMin+"";}
if(TTimeSec<10){TTimeSec="0"+TTimeSec+"";}
TTimeSecfloor=floor(TTimeSec);
if(TTimeSecfloor==TTimeSec)
{TTimeSec=""+TTimeSec+".0";}
stringTime=""+TTimeHeu+":"+TTimeMin+":"+TTimeSec+" s";
drawString(stringTime,  floor(h/20),  floor(h/20)+floor(L/20));}

// Display Scale //
if(DispScale==true)
{setLineWidth(1);
for(n=0;n<floor(TailleScaleMic/12);n++)
{drawLine(floor(L/20), floor(9*h/10)+n, floor(L/20)+TailleScalePix, floor(9*h/10)+n);}
if(h/15>12){drawString(""+TailleScaleMic+getInfo("micrometer.abbreviation")+"",  floor(L/20)+floor(TailleScalePix/6),  floor(9*h/10)+floor(TailleScaleMic/12)+ floor(h/18));}
else{drawString(""+TailleScaleMic+getInfo("micrometer.abbreviation")+"",  floor(L/20)+floor(TailleScalePix/6),  floor(9*h/10)+12);}}

if(mac=="/") saveAs("Tif",adresse+"TempMoy5\/Align"+i+".tif");
else saveAs("Tif",adresse+"TempMoy5\\Align"+i+".tif");
close();

}	//End of for i

// Save AVI//
for(i=debut;i<taille+1;i++)
{if(mac=="/")  open(adresse+"TempMoy5\/Align"+i+".tif");
else  open(adresse+"TempMoy5\\Align"+i+".tif");}

run("Images to Stack", "name=Stack title=[] use");
run("AVI... ", "compression=Uncompressed frame=7 save=[AdresseFilm]"); //run("AVI... ", "compression=Uncompressed frame=7 save=[AdresseFilm]"); par Julien
run("Close All");				

// Delete temp files //
for(i=debut;i<taille+1;i++)
{if(mac=="/") File.delete(adresse+"TempMoy5\/Align"+i+".tif");
else File.delete(adresse+"TempMoy5\\Align"+i+".tif");
if(UnMix==true)
{if(i<10) File.delete(adresseUnmix+nom+"00"+i+".tif");
if((i>=10)&&(i<100)) File.delete(adresseUnmix+nom+"0"+i+".tif");
if(i>99) File.delete(adresseUnmix+nom+i+".tif");
}}

}	//End of if(Correction==2)

/////////////////////////////////////////////////////////////////////////////////////////////////////////////////////////////////////////////////////////////////////////////////////////////////////////////////////////////////////////////////////////////////////////////////////
////////////////////////////////////////////////////////////////////                   End of correction XY                                     /////////////////////////////////////////////////////////////////////////////////////////////////////////////////////////
/////////////////////////////////////////////////////////////////////////////////////////////////////////////////////////////////////////////////////////////////////////////////////////////////////////////////////////////////////////////////////////////////////////////////////


/////////////////////////////////////////////////////////////////////////////////////////////////////////////////////////////////////////////////////////////////////////////////////////////////////////////////////////////////////////////////////////////////////////////////////
////////////////////////////////////////////////////////////////////                   End of program                                    /////////////////////////////////////////////////////////////////////////////////////////////////////////////////////////
/////////////////////////////////////////////////////////////////////////////////////////////////////////////////////////////////////////////////////////////////////////////////////////////////////////////////////////////////////////////////////////////////////////////////////


// Delete Files and Folders//
if((Correction==1)||(Correction==3))
{

if(UnMix==true)		//Delete images with channel substraction
{for(i=debut;i<taille+1;i++)
{if(i<10)	
{temp=nom+"00"+i+".tif";}
else 	
{if(i<100)	
{temp=nom+"0"+i+".tif";}
else	
{temp=nom+i+".tif";}}
if(mac=="/") File.delete(adresse+"Temp1\/"+temp);
else File.delete(adresse+"Temp1\\"+temp);
}	//End of loop
}	//End of Unmixing

}


if(mac=="/")
{File.delete(adresse+"Temp1");
File.delete(adresse+"TempMax5");
File.delete(adresse+"TempMaxXYZ");
File.delete(adresse+"TempMoy5");
File.delete(adresse+"TempMoyXYZ");}
else
{File.delete(adresse+"Temp1\\");
File.delete(adresse+"TempMax5\\");
File.delete(adresse+"TempMaxXYZ\\");
File.delete(adresse+"TempMoy5\\");
File.delete(adresse+"TempMoyXYZ\\");}


// Close //


run("Close All");
if (isOpen("Log")) 
{selectWindow("Log");
run("Close");} 
if (isOpen("Results")) 
{selectWindow("Results");
run("Close");} 


// Save references //
if(mac=="/") AdresseFilm=adresse+"Results\/References.avi";
else AdresseFilm=adresse+"Results\\References.avi";
for(i=debut;i<taille+1;i++)
{
if(i<10) Im=adresse+nom+"00"+i+".tif";	
if((i<100)&&(i>9)) Im=adresse+nom+"0"+i+".tif";	
if(i>99) Im=adresse+nom+i+".tif";	
open(Im);
}
run("Images to Stack", "name=References title=[] use");
run("AVI... ", "compression=Uncompressed frame=7 save=[AdresseFilm]"); //run("AVI... ", "compression=Uncompressed frame=7 save=[AdresseFilm]"); par Julien


run("Close All");


// Display Results //
setBatchMode(false);
string95="Would you like to display results?";
Dialog.create("Display Results");
Dialog.addMessage(string95);


//MANUAL_filtering
if(mac=="/") Max_MAN=adresse+"Results\/maximum_projection-MANUAL_filtering.avi";
else Max_MAN=adresse+"Results\\maximum_projection-MANUAL_filtering.avi";
if(mac=="/") Moy_MAN=adresse+"Results\/average_projection-MANUAL_filtering.avi";
else Moy_MAN=adresse+"Results\\average_projection-MANUAL_filtering.avi";
if(mac=="/") No_MAN=adresse+"Results\/no_projection-MANUAL_filtering.avi";
else No_MAN=adresse+"Results\\no_projection-MANUAL_filtering.avi";
if(mac=="/") KF_MAN=adresse+"Results\/KF-MANUAL_filtering.avi";
else KF_MAN=adresse+"Results\\KF-MANUAL_filtering.avi";
if(mac=="/") SIFT_KF_MAN=adresse+"Results\/SIFT-KF-MANUAL_filtering.avi";
else SIFT_KF_MAN=adresse+"Results\\SIFT-KF-MANUAL_filtering.avi";

//11_neighbors_filtering
if(mac=="/") Max_11=adresse+"Results\/maximum_projection-11_neighbors_filtering.avi";
else Max_11=adresse+"Results\\maximum_projection-11_neighbors_filtering.avi";
if(mac=="/") Moy_11=adresse+"Results\/average_projection-11_neighbors_filtering.avi";
else Moy_11=adresse+"Results\\average_projection-11_neighbors_filtering.avi";
if(mac=="/") No_11=adresse+"Results\/no_projection-11_neighbors_filtering.avi";
else No_11=adresse+"Results\\no_projection-11_neighbors_filtering.avi";
if(mac=="/") KF_11=adresse+"Results\/KF-11_neighbors_filtering.avi";
else KF_11=adresse+"Results\\KF-11_neighbors_filtering.avi";
if(mac=="/") SIFT_KF_11=adresse+"Results\/SIFT-KF-11_neighbors_filtering.avi";
else SIFT_KF_11=adresse+"Results\\SIFT-KF-11_neighbors_filtering.avi";

//9_neighbors_filtering
if(mac=="/") Max_9=adresse+"Results\/maximum_projection-9_neighbors_filtering.avi";
else Max_9=adresse+"Results\\maximum_projection-9_neighbors_filtering.avi";
if(mac=="/") Moy_9=adresse+"Results\/average_projection-9_neighbors_filtering.avi";
else Moy_9=adresse+"Results\\average_projection-9_neighbors_filtering.avi";
if(mac=="/") No_9=adresse+"Results\/no_projection-9_neighbors_filtering.avi";
else No_9=adresse+"Results\\no_projection-9_neighbors_filtering.avi";
if(mac=="/") KF_9=adresse+"Results\/KF-9_neighbors_filtering.avi";
else KF_9=adresse+"Results\\KF-9_neighbors_filtering.avi";
if(mac=="/") SIFT_KF_9=adresse+"Results\/SIFT-KF-9_neighbors_filtering.avi";
else SIFT_KF_9=adresse+"Results\\SIFT-KF-9_neighbors_filtering.avi";

//7_neighbors_filtering
if(mac=="/") Max_7=adresse+"Results\/maximum_projection-7_neighbors_filtering.avi";
else Max_7=adresse+"Results\\maximum_projection-7_neighbors_filtering.avi";
if(mac=="/") Moy_7=adresse+"Results\/average_projection-7_neighbors_filtering.avi";
else Moy_7=adresse+"Results\\average_projection-7_neighbors_filtering.avi";
if(mac=="/") No_7=adresse+"Results\/no_projection-7_neighbors_filtering.avi";
else No_7=adresse+"Results\\no_projection-7_neighbors_filtering.avi";
if(mac=="/") KF_7=adresse+"Results\/KF-7_neighbors_filtering.avi";
else KF_7=adresse+"Results\\KF-7_neighbors_filtering.avi";
if(mac=="/") SIFT_KF_7=adresse+"Results\/SIFT-KF-7_neighbors_filtering.avi";
else SIFT_KF_7=adresse+"Results\\SIFT-KF-7_neighbors_filtering.avi";

//5_neighbors_filtering
if(mac=="/") Max_5=adresse+"Results\/maximum_projection-5_neighbors_filtering.avi";
else Max_5=adresse+"Results\\maximum_projection-5_neighbors_filtering.avi";
if(mac=="/") Moy_5=adresse+"Results\/average_projection-5_neighbors_filtering.avi";
else Moy_5=adresse+"Results\\average_projection-5_neighbors_filtering.avi";
if(mac=="/") No_5=adresse+"Results\/no_projection-5_neighbors_filtering.avi";
else No_5=adresse+"Results\\no_projection-5_neighbors_filtering.avi";
if(mac=="/") KF_5=adresse+"Results\/KF-5_neighbors_filtering.avi";
else KF_5=adresse+"Results\\KF-5_neighbors_filtering.avi";
if(mac=="/") SIFT_KF_5=adresse+"Results\/SIFT-KF-5_neighbors_filtering.avi";
else SIFT_KF_5=adresse+"Results\\SIFT-KF-5_neighbors_filtering.avi";

//3_neighbors_filtering
if(mac=="/") Max_3=adresse+"Results\/maximum_projection-3_neighbors_filtering.avi";
else Max_3=adresse+"Results\\maximum_projection-3_neighbors_filtering.avi";
if(mac=="/") Moy_3=adresse+"Results\/average_projection-3_neighbors_filtering.avi";
else Moy_3=adresse+"Results\\average_projection-3_neighbors_filtering.avi";
if(mac=="/") No_3=adresse+"Results\/no_projection-3_neighbors_filtering.avi";
else No_3=adresse+"Results\\no_projection-3_neighbors_filtering.avi";
if(mac=="/") KF_3=adresse+"Results\/KF-3_neighbors_filtering.avi";
else KF_3=adresse+"Results\\KF-3_neighbors_filtering.avi";
if(mac=="/") SIFT_KF_3=adresse+"Results\/SIFT-KF-3_neighbors_filtering.avi";
else SIFT_KF_3=adresse+"Results\\SIFT-KF-3_neighbors_filtering.avi";

//CUTOFF_filtering
if(mac=="/") Max_CUT=adresse+"Results\/maximum_projection-CUTOFF_filtering.avi";
else Max_CUT=adresse+"Results\\maximum_projection-CUTOFF_filtering.avi";
if(mac=="/") Moy_CUT=adresse+"Results\/average_projection-CUTOFF_filtering.avi";
else Moy_CUT=adresse+"Results\\average_projection-CUTOFF_filtering.avi";
if(mac=="/") No_CUT=adresse+"Results\/no_projection-CUTOFF_filtering.avi";
else No_CUT=adresse+"Results\\no_projection-CUTOFF_filtering.avi";
if(mac=="/") KF_CUT=adresse+"Results\/KF-CUTOFF_filtering.avi";
else KF_CUT=adresse+"Results\\KF-CUTOFF_filtering.avi";
if(mac=="/") SIFT_KF_CUT=adresse+"Results\/SIFT-KF-CUTOFF_filtering.avi";
else SIFT_KF_CUT=adresse+"Results\\SIFT-KF-CUTOFF_filtering.avi";

//11_neighbors_filtering + XY
if(mac=="/") Max__11=adresse+"Results\/maximum_projection-11_neighbors_filtering-align.avi";
else Max__11=adresse+"Results\\maximum_projection-11_neighbors_filtering-align.avi";
if(mac=="/") Moy__11=adresse+"Results\/average_projection-11_neighbors_filtering-align.avi";
else Moy__11=adresse+"Results\\average_projection-11_neighbors_filtering-align.avi";
if(mac=="/") No__11=adresse+"Results\/no_projection-11_neighbors_filtering-align.avi";
else No__11=adresse+"Results\\no_projection-11_neighbors_filtering-align.avi";
if(mac=="/") KF__11=adresse+"Results\/KF-11_neighbors_filtering-align.avi";
else KF__11=adresse+"Results\\KF-11_neighbors_filtering-align.avi";

//9_neighbors_filtering + XY
if(mac=="/") Max__9=adresse+"Results\/maximum_projection-9_neighbors_filtering-align.avi";
else Max__9=adresse+"Results\\maximum_projection-9_neighbors_filtering-align.avi";
if(mac=="/") Moy__9=adresse+"Results\/average_projection-9_neighbors_filtering-align.avi";
else Moy__9=adresse+"Results\\average_projection-9_neighbors_filtering-align.avi";
if(mac=="/") No__9=adresse+"Results\/no_projection-9_neighbors_filtering-align.avi";
else No__9=adresse+"Results\\no_projection-9_neighbors_filtering-align.avi";
if(mac=="/") KF__9=adresse+"Results\/KF-9_neighbors_filtering-align.avi";
else KF__9=adresse+"Results\\KF-9_neighbors_filtering-align.avi";


//7_neighbors_filtering + XY
if(mac=="/") Max__7=adresse+"Results\/maximum_projection-7_neighbors_filtering-align.avi";
else Max__7=adresse+"Results\\maximum_projection-7_neighbors_filtering-align.avi";
if(mac=="/") Moy__7=adresse+"Results\/average_projection-7_neighbors_filtering-align.avi";
else Moy__7=adresse+"Results\\average_projection-7_neighbors_filtering-align.avi";
if(mac=="/") No__7=adresse+"Results\/no_projection-7_neighbors_filtering-align.avi";
else No__7=adresse+"Results\\no_projection-7_neighbors_filtering-align.avi";
if(mac=="/") KF__7=adresse+"Results\/KF-7_neighbors_filtering-align.avi";
else KF__7=adresse+"Results\\KF-7_neighbors_filtering-align.avi";

//5_neighbors_filtering + XY
if(mac=="/") Max__5=adresse+"Results\/maximum_projection-5_neighbors_filtering-align.avi";
else Max__5=adresse+"Results\\maximum_projection-5_neighbors_filtering-align.avi";
if(mac=="/") Moy__5=adresse+"Results\/average_projection-5_neighbors_filtering-align.avi";
else Moy__5=adresse+"Results\\average_projection-5_neighbors_filtering-align.avi";
if(mac=="/") No__5=adresse+"Results\/no_projection-5_neighbors_filtering-align.avi";
else No__5=adresse+"Results\\no_projection-5_neighbors_filtering-align.avi";
if(mac=="/") KF__5=adresse+"Results\/KF-5_neighbors_filtering-align.avi";
else KF__5=adresse+"Results\\KF-5_neighbors_filtering-align.avi";

//3_neighbors_filtering + XY
if(mac=="/") Max__3=adresse+"Results\/maximum_projection-3_neighbors_filtering-align.avi";
else Max__3=adresse+"Results\\maximum_projection-3_neighbors_filtering-align.avi";
if(mac=="/") Moy__3=adresse+"Results\/average_projection-3_neighbors_filtering-align.avi";
else Moy__3=adresse+"Results\\average_projection-3_neighbors_filtering-align.avi";
if(mac=="/") No__3=adresse+"Results\/no_projection-3_neighbors_filtering-align.avi";
else No__3=adresse+"Results\\no_projection-3_neighbors_filtering-align.avi";
if(mac=="/") KF__3=adresse+"Results\/KF-3_neighbors_filtering-align.avi";
else KF__3=adresse+"Results\\KF-3_neighbors_filtering-align.avi";

//CUTOFF_filtering + XY
if(mac=="/") Max__CUT=adresse+"Results\/maximum_projection-CUTOFF_filtering-align.avi";
else Max__CUT=adresse+"Results\\maximum_projection-CUTOFF_filtering-align.avi";
if(mac=="/") Moy__CUT=adresse+"Results\/average_projection-CUTOFF_filtering-align.avi";
else Moy__CUT=adresse+"Results\\average_projection-CUTOFF_filtering-align.avi";
if(mac=="/") No__CUT=adresse+"Results\/no_projection-CUTOFF_filtering-align.avi";
else No__CUT=adresse+"Results\\no_projection-CUTOFF_filtering-align.avi";
if(mac=="/") KF__CUT=adresse+"Results\/KF-CUTOFF_filtering-align.avi";
else KF__CUT=adresse+"Results\\KF-CUTOFF_filtering-align.avi";

// references
if(mac=="/") References=adresse+"Results\/References.avi";
else References=adresse+"Results\\References.avi";

// results
if(mac=="/") Results=adresse+"Results\/Results.avi";
else Results=adresse+"Results\\Results.avi";


if(Correction==1)
{
if(Filtrage11==true)
{
if(KprojectionMax==true) Dialog.addCheckbox("Display 11-neighbors-filtering maximum-projection", true);
if(KprojectionMoy==true) Dialog.addCheckbox("Display 11-neighbors-filtering average-projection", true);
if(KprojectionNo==true) Dialog.addCheckbox("Display 11-neighbors-filtering no-projection", true);
if(KalmanFilter==true) Dialog.addCheckbox("Display 11-neighbors-filtering Kalman Filter", true);
if((KalmanFilter==true)&&(SIFT==true)) Dialog.addCheckbox("Display SIFT-11-neighbors-filtering Kalman Filter", true);
Dialog.addMessage("\n");
}
if(Filtrage9==true)
{
if(KprojectionMax==true) Dialog.addCheckbox("Display 9-neighbors-filtering maximum-projection", true);
if(KprojectionMoy==true) Dialog.addCheckbox("Display 9-neighbors-filtering average-projection", true);
if(KprojectionNo==true) Dialog.addCheckbox("Display 9-neighbors-filtering no-projection", true);
if(KalmanFilter==true) Dialog.addCheckbox("Display 9-neighbors-filtering Kalman Filter", true);
if((KalmanFilter==true)&&(SIFT==true)) Dialog.addCheckbox("Display SIFT-9-neighbors-filtering Kalman Filter", true);
Dialog.addMessage("\n");
}
if(Filtrage7==true)
{
if(KprojectionMax==true) Dialog.addCheckbox("Display 7-neighbors-filtering maximum-projection", true);
if(KprojectionMoy==true) Dialog.addCheckbox("Display 7-neighbors-filtering average-projection", true);
if(KprojectionNo==true) Dialog.addCheckbox("Display 7-neighbors-filtering no-projection", true);
if(KalmanFilter==true) Dialog.addCheckbox("Display 7-neighbors-filtering Kalman Filter", true);
if((KalmanFilter==true)&&(SIFT==true)) Dialog.addCheckbox("Display SIFT-7-neighbors-filtering Kalman Filter", true);
Dialog.addMessage("\n");
}
if(Filtrage5==true)
{
if(KprojectionMax==true) Dialog.addCheckbox("Display 5-neighbors-filtering maximum-projection", true);
if(KprojectionMoy==true) Dialog.addCheckbox("Display 5-neighbors-filtering average-projection", true);
if(KprojectionNo==true) Dialog.addCheckbox("Display 5-neighbors-filtering no-projection", true);
if(KalmanFilter==true) Dialog.addCheckbox("Display 5-neighbors-filtering Kalman Filter", true);
if((KalmanFilter==true)&&(SIFT==true)) Dialog.addCheckbox("Display SIFT-5-neighbors-filtering Kalman Filter", true);
Dialog.addMessage("\n");
}
if(Filtrage3==true)
{
if(KprojectionMax==true) Dialog.addCheckbox("Display 3-neighbors-filtering maximum-projection", true);
if(KprojectionMoy==true) Dialog.addCheckbox("Display 3-neighbors-filtering average-projection", true);
if(KprojectionNo==true) Dialog.addCheckbox("Display 3-neighbors-filtering no-projection", true);
if(KalmanFilter==true) Dialog.addCheckbox("Display 3-neighbors-filtering Kalman Filter", true);
if((KalmanFilter==true)&&(SIFT==true)) Dialog.addCheckbox("Display SIFT-3-neighbors-filtering Kalman Filter", true);
Dialog.addMessage("\n");
}
if(CutOFF==true)
{
if(KprojectionMax==true) Dialog.addCheckbox("Display CUTOFF-filtering maximum-projection", true);
if(KprojectionMoy==true) Dialog.addCheckbox("Display CUTOFF-filtering average-projection", true);
if(KprojectionNo==true) Dialog.addCheckbox("Display CUTOFF-filtering no-projection", true);
if(KalmanFilter==true) Dialog.addCheckbox("Display CUTOFF-filtering Kalman Filter", true);
if((KalmanFilter==true)&&(SIFT==true)) Dialog.addCheckbox("Display SIFT-CUTOFF-filtering Kalman Filter", true);
Dialog.addMessage("\n");
}
Dialog.addMessage("\n");
Dialog.addCheckbox("Display references", true);
Dialog.show() ;

// GetCheckbox
if(Filtrage11==true)
{
if(KprojectionMax==true) Max11=Dialog.getCheckbox();
if(KprojectionMoy==true) Moy11=Dialog.getCheckbox();
if(KprojectionNo==true) No11=Dialog.getCheckbox();
if(KalmanFilter==true) KF11=Dialog.getCheckbox();
if((KalmanFilter==true)&&(SIFT==true)) SIFT_KF11=Dialog.getCheckbox();
}
if(Filtrage9==true)
{
if(KprojectionMax==true) Max9=Dialog.getCheckbox();
if(KprojectionMoy==true) Moy9=Dialog.getCheckbox();
if(KprojectionNo==true) No9=Dialog.getCheckbox();
if(KalmanFilter==true) KF9=Dialog.getCheckbox();
if((KalmanFilter==true)&&(SIFT==true)) SIFT_KF9=Dialog.getCheckbox();
}
if(Filtrage7==true)
{
if(KprojectionMax==true) Max7=Dialog.getCheckbox();
if(KprojectionMoy==true) Moy7=Dialog.getCheckbox();
if(KprojectionNo==true) No7=Dialog.getCheckbox();
if(KalmanFilter==true) KF7=Dialog.getCheckbox();
if((KalmanFilter==true)&&(SIFT==true)) SIFT_KF7=Dialog.getCheckbox();
}
if(Filtrage5==true)
{
if(KprojectionMax==true) Max5=Dialog.getCheckbox();
if(KprojectionMoy==true) Moy5=Dialog.getCheckbox();
if(KprojectionNo==true) No5=Dialog.getCheckbox();
if(KalmanFilter==true) KF5=Dialog.getCheckbox();
if((KalmanFilter==true)&&(SIFT==true)) SIFT_KF5=Dialog.getCheckbox();
}
if(Filtrage3==true)
{
if(KprojectionMax==true) Max3=Dialog.getCheckbox();
if(KprojectionMoy==true) Moy3=Dialog.getCheckbox();
if(KprojectionNo==true) No3=Dialog.getCheckbox();
if(KalmanFilter==true) KF3=Dialog.getCheckbox();
if((KalmanFilter==true)&&(SIFT==true)) SIFT_KF3=Dialog.getCheckbox();
}
if(CutOFF==true)
{
if(KprojectionMax==true) MaxCUT=Dialog.getCheckbox();
if(KprojectionMoy==true) MoyCUT=Dialog.getCheckbox();
if(KprojectionNo==true) NoCUT=Dialog.getCheckbox();
if(KalmanFilter==true) KFCUT=Dialog.getCheckbox();
if((KalmanFilter==true)&&(SIFT==true)) SIFT_KFCUT=Dialog.getCheckbox();
}
R=Dialog.getCheckbox();

// Display //
if(Filtrage11==true)
{
if(KprojectionMax==true) if(Max11==true) run("AVI...", "select=[Max_11]");
if(KprojectionMoy==true) if(Moy11==true) run("AVI...", "select=[Moy_11]");
if(KprojectionNo==true) if(No11==true) run("AVI...", "select=[No_11]");
if(KalmanFilter==true) if(KF11==true) run("AVI...", "select=[KF_11]");
if((KalmanFilter==true)&&(SIFT==true)) if(SIFT_KF11==true) run("AVI...", "select=[SIFT_KF_11]");
}
if(Filtrage9==true)
{
if(KprojectionMax==true) if(Max9==true) run("AVI...", "select=[Max_9]");
if(KprojectionMoy==true) if(Moy9==true) run("AVI...", "select=[Moy_9]");
if(KprojectionNo==true) if(No9==true) run("AVI...", "select=[No_9]");
if(KalmanFilter==true) if(KF9==true) run("AVI...", "select=[KF_9]");
if((KalmanFilter==true)&&(SIFT==true)) if(SIFT_KF9==true) run("AVI...", "select=[SIFT_KF_9]");
}
if(Filtrage7==true)
{
if(KprojectionMax==true) if(Max7==true) run("AVI...", "select=[Max_7]");
if(KprojectionMoy==true) if(Moy7==true) run("AVI...", "select=[Moy_7]");
if(KprojectionNo==true) if(No7==true) run("AVI...", "select=[No_7]");
if(KalmanFilter==true) if(KF7==true) run("AVI...", "select=[KF_7]");
if((KalmanFilter==true)&&(SIFT==true)) if(SIFT_KF7==true) run("AVI...", "select=[SIFT_KF_7]");
}
if(Filtrage5==true)
{
if(KprojectionMax==true) if(Max5==true) run("AVI...", "select=[Max_5]");
if(KprojectionMoy==true) if(Moy5==true) run("AVI...", "select=[Moy_5]");
if(KprojectionNo==true) if(No5==true) run("AVI...", "select=[No_5]");
if(KalmanFilter==true) if(KF5==true) run("AVI...", "select=[KF_5]");
if((KalmanFilter==true)&&(SIFT==true)) if(SIFT_KF5==true) run("AVI...", "select=[SIFT_KF_5]");
}
if(Filtrage3==true)
{
if(KprojectionMax==true) if(Max3==true) run("AVI...", "select=[Max_3]");
if(KprojectionMoy==true) if(Moy3==true) run("AVI...", "select=[Moy_3]");
if(KprojectionNo==true) if(No3==true) run("AVI...", "select=[No_3]");
if(KalmanFilter==true) if(KF3==true) run("AVI...", "select=[KF_3]");
if((KalmanFilter==true)&&(SIFT==true)) if(SIFT_KF3==true) run("AVI...", "select=[SIFT_KF_3]");
}
if(CutOFF==true)
{
if(KprojectionMax==true) if(MaxCUT==true) run("AVI...", "select=[Max_CUT]");
if(KprojectionMoy==true) if(MoyCUT==true) run("AVI...", "select=[Moy_CUT]");
if(KprojectionNo==true) if(NoCUT==true) run("AVI...", "select=[No_CUT]");
if(KalmanFilter==true) if(KFCUT==true) run("AVI...", "select=[KF_CUT]");
if((KalmanFilter==true)&&(SIFT==true)) if(SIFT_KFCUT==true) run("AVI...", "select=[SIFT_KF_CUT]");
}
if(R==true) run("AVI...", "select=[References]");
run("Tile");
}


if(Correction==2) // XY align ONLY
{
Dialog.addCheckbox("Display Results", true);
Dialog.addMessage("\n");
Dialog.addCheckbox("Display references", true);
Dialog.show() ;

Res=Dialog.getCheckbox();
Ref=Dialog.getCheckbox();

if(Res==true) run("AVI...", "select=[Results]");
if(Ref==true) run("AVI...", "select=[References]");
run("Tile");
}

//////////////////////////////////////////////////////////////////////////////////////////////////////

if(Correction==3)  // FRAME FILTERING + XY ALIGNMENT
{
if(Filtrage11==true)
{
if(KprojectionMax==true) Dialog.addCheckbox("Display 11-neighbors-filtering maximum-projection", true);
if(KprojectionMoy==true) Dialog.addCheckbox("Display 11-neighbors-filtering average-projection", true);
if(KprojectionNo==true) Dialog.addCheckbox("Display 11-neighbors-filtering no-projection", true);
if(KalmanFilter==true) Dialog.addCheckbox("Display 11-neighbors-filtering Kalman Filter", true);
Dialog.addMessage("\n");
}
if(Filtrage9==true)
{
if(KprojectionMax==true) Dialog.addCheckbox("Display 9-neighbors-filtering maximum-projection", true);
if(KprojectionMoy==true) Dialog.addCheckbox("Display 9-neighbors-filtering average-projection", true);
if(KprojectionNo==true) Dialog.addCheckbox("Display 9-neighbors-filtering no-projection", true);
if(KalmanFilter==true) Dialog.addCheckbox("Display 9-neighbors-filtering Kalman Filter", true);
Dialog.addMessage("\n");
}
if(Filtrage7==true)
{
if(KprojectionMax==true) Dialog.addCheckbox("Display 7-neighbors-filtering maximum-projection", true);
if(KprojectionMoy==true) Dialog.addCheckbox("Display 7-neighbors-filtering average-projection", true);
if(KprojectionNo==true) Dialog.addCheckbox("Display 7-neighbors-filtering no-projection", true);
if(KalmanFilter==true) Dialog.addCheckbox("Display 7-neighbors-filtering Kalman Filter", true);
Dialog.addMessage("\n");
}
if(Filtrage5==true)
{
if(KprojectionMax==true) Dialog.addCheckbox("Display 5-neighbors-filtering maximum-projection", true);
if(KprojectionMoy==true) Dialog.addCheckbox("Display 5-neighbors-filtering average-projection", true);
if(KprojectionNo==true) Dialog.addCheckbox("Display 5-neighbors-filtering no-projection", true);
if(KalmanFilter==true) Dialog.addCheckbox("Display 5-neighbors-filtering Kalman Filter", true);
Dialog.addMessage("\n");
}
if(Filtrage3==true)
{
if(KprojectionMax==true) Dialog.addCheckbox("Display 3-neighbors-filtering maximum-projection", true);
if(KprojectionMoy==true) Dialog.addCheckbox("Display 3-neighbors-filtering average-projection", true);
if(KprojectionNo==true) Dialog.addCheckbox("Display 3-neighbors-filtering no-projection", true);
if(KalmanFilter==true) Dialog.addCheckbox("Display 3-neighbors-filtering Kalman Filter", true);
}
if (CutOFF==true)
{
if(KprojectionMax==true) Dialog.addCheckbox("Display CUTOFF-filtering maximum-projection", true);
if(KprojectionMoy==true) Dialog.addCheckbox("Display CUTOFF-filtering average-projection", true);
if(KprojectionNo==true) Dialog.addCheckbox("Display CUTOFF-filtering no-projection", true);
if(KalmanFilter==true) Dialog.addCheckbox("Display CUTOFF-filtering Kalman Filter", true);
}
Dialog.addMessage("\n");
Dialog.addCheckbox("Display references", true);
Dialog.show() ;

// GetCheckbox
if(Filtrage11==true)
{
if(KprojectionMax==true) Max11=Dialog.getCheckbox();
if(KprojectionMoy==true) Moy11=Dialog.getCheckbox();
if(KprojectionNo==true) No11=Dialog.getCheckbox();
if(KalmanFilter==true) KF11=Dialog.getCheckbox();
}

if(Filtrage9==true)
{
if(KprojectionMax==true) Max9=Dialog.getCheckbox();
if(KprojectionMoy==true) Moy9=Dialog.getCheckbox();
if(KprojectionNo==true) No9=Dialog.getCheckbox();
if(KalmanFilter==true) KF9=Dialog.getCheckbox();
}

if(Filtrage7==true)
{
if(KprojectionMax==true) Max7=Dialog.getCheckbox();
if(KprojectionMoy==true) Moy7=Dialog.getCheckbox();
if(KprojectionNo==true) No7=Dialog.getCheckbox();
if(KalmanFilter==true) KF7=Dialog.getCheckbox();
}

if(Filtrage5==true)
{
if(KprojectionMax==true) Max5=Dialog.getCheckbox();
if(KprojectionMoy==true) Moy5=Dialog.getCheckbox();
if(KprojectionNo==true) No5=Dialog.getCheckbox();
if(KalmanFilter==true) KF5=Dialog.getCheckbox();
}

if(Filtrage3==true)
{
if(KprojectionMax==true) Max3=Dialog.getCheckbox();
if(KprojectionMoy==true) Moy3=Dialog.getCheckbox();
if(KprojectionNo==true) No3=Dialog.getCheckbox();
if(KalmanFilter==true) KF3=Dialog.getCheckbox();
}

if (CutOFF==true)
{
if(KprojectionMax==true) MaxCUT=Dialog.getCheckbox();
if(KprojectionMoy==true) MoyCUT=Dialog.getCheckbox();
if(KprojectionNo==true) NoCUT=Dialog.getCheckbox();
if(KalmanFilter==true) KFCUT=Dialog.getCheckbox();
}

R=Dialog.getCheckbox();

// Display //
if(Filtrage11==true)
{
if(KprojectionMax==true) if(Max11==true)
{run("AVI...", "select=[Max__11]");
}
if(KprojectionMoy==true) if(Moy11==true)
{run("AVI...", "select=[Moy__11]");
}
if(KprojectionNo==true) if(No11==true) 
{run("AVI...", "select=[No__11]"); 
}
if(KalmanFilter==true) if(KF11==true) 
{run("AVI...", "select=[KF__11]"); 
}
}

if(Filtrage9==true)
{
if(KprojectionMax==true) if(Max9==true)
{run("AVI...", "select=[Max__9]");
}
if(KprojectionMoy==true) if(Moy9==true)
{run("AVI...", "select=[Moy__9]");
}
if(KprojectionNo==true) if(No9==true) 
{run("AVI...", "select=[No__9]"); 
}
if(KalmanFilter==true) if(KF9==true) 
{run("AVI...", "select=[KF__9]"); 
}
}

if(Filtrage7==true)
{
if(KprojectionMax==true) if(Max7==true)
{run("AVI...", "select=[Max__7]");
}
if(KprojectionMoy==true) if(Moy7==true)
{run("AVI...", "select=[Moy__7]");
}
if(KprojectionNo==true) if(No7==true) 
{run("AVI...", "select=[No__7]"); 
}
if(KalmanFilter==true) if(KF7==true) 
{run("AVI...", "select=[KF__7]"); 
}
}

if(Filtrage5==true)
{
if(KprojectionMax==true) if(Max5==true) 
{run("AVI...", "select=[Max__5]"); 
}
if(KprojectionMoy==true) if(Moy5==true) 
{run("AVI...", "select=[Moy__5]"); 
}
if(KprojectionNo==true) if(No5==true) 
{run("AVI...", "select=[No__5]"); 
}
if(KalmanFilter==true) if(KF5==true) 
{run("AVI...", "select=[KF__5]"); 
}
}

if(Filtrage3==true)
{
if(KprojectionMax==true) if(Max3==true) 
{run("AVI...", "select=[Max__3]"); 
}
if(KprojectionMoy==true) if(Moy3==true) 
{run("AVI...", "select=[Moy__3]"); 
}
if(KprojectionNo==true) if(No3==true) 
{run("AVI...", "select=[No__3]"); 
}
if(KalmanFilter==true) if(KF3==true) 
{run("AVI...", "select=[KF__3]"); 
}
}

if(CutOFF==true)
{
if((KprojectionMax==true) && (MaxCUT==true)) 
{run("AVI...", "select=[Max__CUT]"); 
}
if((KprojectionMoy==true) && (MoyCUT==true)) 
{run("AVI...", "select=[Moy__CUT]");
}
if((KprojectionNo==true) && (NoCUT==true)) 
{run("AVI...", "select=[No__CUT]"); 
}
if((KalmanFilter==true) && (KFCUT==true)) 
{run("AVI...", "select=[KF__CUT]"); 
}
}


if(R==true) 
{run("AVI...", "select=[References]");
// doCommand("Start Animation [\\]");
}
run("Tile");
}

////////////////////////////////////////////////////////////////////////////////////

if(Correction==4) ////////////////// MANUAL FILTERING ONLY
{
if(KprojectionMax==true) Dialog.addCheckbox("Display Manual-filtering maximum-projection", true);
if(KprojectionMoy==true) Dialog.addCheckbox("Display Manual-neighbors-filtering average-projection", true);
if(KprojectionNo==true) Dialog.addCheckbox("Display Manual-neighbors-filtering no-projection", true);
Dialog.addMessage("\n");
Dialog.addMessage("\n");
Dialog.addCheckbox("Display references", true);
Dialog.show() ;

// GetCheckbox

if(KprojectionMax==true) MaxMAN=Dialog.getCheckbox();
if(KprojectionMoy==true) MoyMAN=Dialog.getCheckbox();
if(KprojectionNo==true) NoMAN=Dialog.getCheckbox();

R=Dialog.getCheckbox();

// Display //

if((KprojectionMax==true)&& (MaxMAN==true))
{run("AVI...", "select=[Max__MAN]"); 
doCommand("Start Animation [\\]");}
if((KprojectionMoy==true)&& (MoyMAN==true))
{run("AVI...", "select=[Moy__MAN]");
doCommand("Start Animation [\\]");}
if((KprojectionNo==true)&& (NoMAN==true)) 
{run("AVI...", "select=[No_MAN]"); 
doCommand("Start Animation [\\]");}


if(R==true) 
{run("AVI...", "select=[References]");
// doCommand("Start Animation [\\]");
}
run("Tile");

}
